# Supplementary material for: Cumulative Betel Quid Chewing and the Risk of Significant Liver Fibrosis in Subjects With and Without Metabolic Syndrome
Source: Front Nutr. 2022 Feb 11;9:765206. doi: 10.3389/fnut.2022.765206 (PMC8873786; doi:10.3389/fnut.2022.765206)
Supplement: Supplementary file 1 [file Data_Sheet_1.XLSX]

## Sheet: Sheet1
MS有無01	GPT	BENUT012	BENUT	BENUTNOW	NewBNYR	newBNMOUTH	BENUTYR	BENMOUTH	NEWAGE	BMI	SUP_RB_BP_H	SUP_RB_BP_L	GLUAC	CHOL	TRIG	HDLC	CREA	eGFR_EPI	UA	GOT	sex_0_1	bmi01	FINALHTN01	FINALDM01	EXERCISE01	SUP_RA_BP_H	SUP_RA_BP_L	SEX	ALB	BUN	GLU120	HBA1C	PL	ALC012	Smok012	HTN01	cancer有無_01	FinalBC肝_01	FINALDM01R	BMI01R	ALCGM_140_01	BNMOUTHYR	BN10YR_01	BN5MOUTH_01	BN100MOUTHYR_01	BN99MOUTHYR_01	BN150MOUTHYR_01	BN200MOUTHYR_01	BN149MOUTHYR_01
	50	0	0	0	0	0	0	0	41.98	24.38	120	80	81	231	105	58	1.2	74.15	6	35	1	0	1	0	0	132	78	男	4	18	153	6	268	0	0	1	0	0	1	1	0	0	0	0	0	0	0	0	0
	32	0	0	0	0	0	0	0	48.08	30.75	131	85	95	197	128	48	0.7	111.53	6	26	1	1	1	1	0	158	95	男	4	15	230	7	231	2	1	1	0	0	0	0	0	0	0	0	0	0	0	0	0
0	17	0	9	9	0	0	0	0	28.09	19.92	97	54	84	258	73	50	0.7	118.21	5	22	0	0	0	0	0	89	51	女	5	11	76	5	316	0	1	0	0	0	1	1	0	0	0	0	0	0	0	0	0
0	27	0	0	0	0	0	0	0	86.94	19.64	120	62	80	207	127	56	1.4	44.87	8	34	1	0	0	0	0	154	60	男	4	38	120	6	289	0	1	0	0	0	1	1	0	0	0	0	0	0	0	0	0
0	23	0	0	0	0	0	0	0	63.02	20	127	72	98	215	64	84	1.1	71.06	6	32	1	0	1	0	0	147	69	男	5	29	183	6	217	0	1	1	0	0	1	1	0	0	0	0	0	0	0	0	0
0	35	0	0	0	0	0	0	0	76.99	22.87	160	71	76	131	57	45	1	72.28	9	30	1	0	1	0	0	182	70	男	4	23	126	6	192	0	1	1	0	0	1	1	0	0	0	0	0	0	0	0	0
0	14	0	0	0	0	0	0	0	76.92	17.47	152	76	91	212	78	54	0.7	91.08	5	20	1	0	1	0	0	162	71	男	4	17	119	6	214	0	1	0	0	0	1	1	0	0	0	0	0	0	0	0	0
0	15	0	9	9	0	0	0	0	74.03	24.87	128	63	94	207	100	37	0.8	87.98	5	17	1	0	0	0	0	141	65	男	4	13	92	6	213	0	1	0	0	0	1	1	0	0	0	0	0	0	0	0	0
0	26	0	0	0	0	0	0	0	72.98	19.3	154	88	83	140	48	87	0.8	88.63	7	41	1	0	1	0	0	171	86	男	5	11	73	5	196	2	1	0	0	0	1	1	0	0	0	0	0	0	0	0	0
0	18	0	0	0	0	0	0	0	72.92	25.43	99	47	89	226	46	56	0.9	84.48	8	25	1	0	0	0	1	131	54	男	4	16	157	6	220	0	1	0	0	0	1	1	0	0	0	0	0	0	0	0	0
0	29	0	0	0	0	0	0	0	71	24.73	140	78	81	228	63	60	1.1	67.18	6	23	1	0	1	1	0	169	84	男	4	22	122	7	253	0	1	0	0	1	0	1	0	0	0	0	0	0	0	0	0
0	13	0	9	9	0	0	0	0	72.03	20.51	121	71	99	170	57	47	1.6	42.4	9	19	1	0	0	0	0	168	70	男	4	30	175	6	220	0	1	0	0	0	1	1	0	0	0	0	0	0	0	0	0
0	28	0	0	0	0	0	0	0	73.96	21.41	136	63	91	140	105	37	1.2	59.23	11	35	1	0	1	0	0	165	79	男	4	15	123	5	180	1	1	1	0	1	1	1	0	0	0	0	0	0	0	0	0
0	34	0	0	0	0	0	0	0	70.02	24.8	178	100	96	192	103	51	1.1	67.65	8	38	1	0	1	0	0	203	87	男	5	13	166	6	182	2	1	1	0	0	1	1	0	0	0	0	0	0	0	0	0
0	15	0	9	9	0	0	0	0	67.95	28.5	147	89	84	182	133	46	1.1	68.64	9	21	1	1	1	0	0	159	99	男	4	17	168	6	170	2	1	1	0	0	1	0	0	0	0	0	0	0	0	0	0
0	14	0	0	0	0	0	0	0	84	26.61	144	73	89	200	101	52	1.2	55.19	7	22	1	0	1	0	0	178	75	男	4	17	162	6	266	0	1	0	0	0	1	1	0	0	0	0	0	0	0	0	0
0	26	1	1	0	5	20	5	20	65.04	27.23	164	71	83	171	118	56	1.1	70.05	7	19	1	1	1	1	0	171	81	男	4	14	226	6	358	0	1	1	0	1	0	0	0	100	0	1	0	1	0	0	0
0	44	1	1	0	9.3	12.4	0	0	70.92	22.62	110	66	86	150	104	39	0.9	85.68	3	42	1	0	0	0	0	142	64	男	4	17	102	5	196	0	1	0	0	1	1	1	0	115.32	0	1	1	1	0	0	0
0	19	0	0	0	0	0	0	0	69	23.65	121	64	76	246	54	67	1	76.45	7	31	1	0	0	0	0	109	61	男	4	17	112	6	170	0	1	0	0	0	1	1	0	0	0	0	0	0	0	0	0
0	12	0	0	0	0	0	0	0	77.01	19.64	112	64	80	158	84	37	1	72.27	7	16	1	0	0	0	0	133	60	男	4	20	161	6	177	0	1	0	0	0	1	1	0	0	0	0	0	0	0	0	0
0	33	0	0	0	0	0	0	0	77.96	20.64	142	59	90	132	133	33	1	71.79	8	48	1	0	1	0	0	147	81	男	4	15	141	5	166	0	1	1	0	1	1	1	0	0	0	0	0	0	0	0	0
0	89	1	1	0	5	10	5	10	60.94	20.45	98	58	89	231	190	51	0.8	96.46	8	24	1	0	0	0	0	112	57	男	4	10	87	5	260	1	1	0	0	0	1	1	0	50	0	1	0	0	0	0	0
0	16	0	9	9	0	0	0	0	69.94	21.65	112	58	80	195	97	62	1	75.95	5	28	1	0	0	0	1	145	64	男	4	16	174	6	150	1	1	0	0	0	1	1	0	0	0	0	0	0	0	0	0
0	23	0	0	0	0	0	0	0	74.93	25.5	116	68	84	184	63	48	1	73.33	6	12	1	0	1	1	0	151	64	男	4	16	207	7	245	1	1	1	0	0	0	1	0	0	0	0	0	0	0	0	0
0	22	0	0	0	0	0	0	0	66.01	23.93	142	81	100	246	104	43	1.1	69.58	6	25	1	0	1	0	0	163	75	男	4	13	113	6	206	0	1	0	0	1	1	1	0	0	0	0	0	0	0	0	0
0	22	0	0	0	0	0	0	0	65.89	24.37	119	69	93	169	106	42	0.8	93.16	7	20	1	0	0	0	0	140	67	男	4	15	88	6	276	0	1	0	0	0	1	1	0	0	0	0	0	0	0	0	0
0	15	0	0	0	0	0	0	0	86.97	32.82	112	63	106	172	83	58	1.2	54.06	6	28	1	1	0	0	0	139	59	男	4	23	113	5	113	1	1	0	0	0	1	0	0	0	0	0	0	0	0	0	0
0	24	0	0	0	0	0	0	0	68.08	22.27	119	66	88	218	104	48	0.9	87.4	6	28	1	0	1	0	0	148	71	男	5	14	76	6	213	1	1	1	0	0	1	1	0	0	0	0	0	0	0	0	0
0	18	0	9	9	0	0	0	0	67.06	23.95	122	75	92	207	137	48	0.8	92.4	7	16	1	0	0	0	0	139	74	男	5	10	151	6	322	2	1	0	0	0	1	1	0	0	0	0	0	0	0	0	0
0	21	1	1	0	1	4	1	4	70.01	21.8	108	77	97	148	363	24	1.1	67.65	6	20	1	0	1	0	0	137	78	男	4	13	170	6	287	0	1	1	0	0	1	1	0	4	0	0	0	0	0	0	0
0	12	0	0	0	0	0	0	0	76.05	16.39	128	69	105	215	102	44	1.5	44.56	9	20	1	0	0	0	0	123	65	男	4	25	130	6	171	0	1	0	0	0	1	1	0	0	0	0	0	0	0	0	0
0	12	0	9	9	0	0	0	0	62.04	21.7	139	76	211	214	105	49	0.9	91.19	4	16	1	0	0	1	0	143	67	男	5	20		11	184	0	1	0	0	0	0	1	0	0	0	0	0	0	0	0	0
0	20	0	0	0	0	0	0	0	61.05	23.67	109	64	84	221	110	54	1.1	72.05	7	21	1	0	0	0	0	144	70	男	4	15	108	6	168	0	1	0	0	0	1	1	0	0	0	0	0	0	0	0	0
0	24	0	0	0	0	0	0	0	74.98	23.63	114	67	88	197	182	40	0.8	87.4	7	21	1	0	0	0	1	152	74	男	4	14	117	6	228	0	1	0	0	0	1	1	0	0	0	0	0	0	0	0	0
0	25	0	0	0	0	0	0	0	60	24.48	114	73	77	214	109	46	0.8	97.09	9	23	1	0	0	0	0	134	71	男	4	20	119	6	225	0	1	0	0	0	1	1	0	0	0	0	0	0	0	0	0
0	59	0	0	0	0	0	0	0	62	25.97	115	75	94	144	55	25	1	80.31	7	31	1	0	0	0	0	137	77	男	4	14	117	6	246	0	1	0	0	0	1	1	0	0	0	0	0	0	0	0	0
0	10	1	1	0	9.3	12.4	0	0	72.02	19.9	127	70	61	210	83	55	0.7	94.27	7	17	1	0	0	1	0	162	67	男	4	12	235	6	400	1	1	0	0	0	0	1	0	115.32	0	0	0	0	0	0	0
0	31	1	1	0	9.3	12.4	0	0	58.01	21	114	75	85	216	319	33	1.5	50.59	11	24	1	0	0	0	0	105	71	男	4	18	74	6	274	1	1	0	0	0	1	1	0	115.32	0	1	1	1	0	0	0
0	19	0	0	0	0	0	0	0	66.99	21.66	114	70	72	272	121	36	0.9	88.07	7	23	1	0	0	0	0	136	71	男	4	23	134	5	101	1	1	0	0	0	1	1	0	0	0	0	0	0	0	0	0
0	21	0	0	0	0	0	0	0	67.99	24.22	115	66	80	286	189	40	0.9	87.46	5	20	1	0	0	0	0	126	73	男	4	24	105	6	105	1	1	0	0	0	1	1	0	0	0	0	0	0	0	0	0
0	16	0	0	0	0	0	0	0	78.94	22.13	137	65	155	181	73	49	1.1	63.54	6	25	1	0	0	1	0	146	80	男	4	16		8	267	1	1	0	1	0	0	1	0	0	0	0	0	0	0	0	0
0	13	0	0	0	0	0	0	0	76.94	22.31	132	71	177	183	122	48	1	72.31	5	16	1	0	0	1	1	144	69	男	4	17		9	274	1	1	0	0	0	0	1	0	0	0	0	0	0	0	0	0
0	27	0	0	0	0	0	0	0	69.09	24.89	136	88	63	234	80	74	0.9	86.78	5	20	1	0	1	0	0	141	77	男	4	16	83	5	424	1	1	1	0	0	1	1	0	0	0	0	0	0	0	0	0
0	30	1	1	0	9.3	12.4	0	0	68.92	27.21	104	62	102	214	103	40	1.1	68.17	6	27	1	1	0	0	0	121	62	男	4	15	90	6	265	2	1	0	0	0	1	0	0	115.32	0	1	1	1	0	0	0
0	36	0	0	0	0	0	0	0	68.06	21.78	122	66	141	243	123	55	1	76.96	5	27	1	0	0	1	1	146	65	男	4	13		10	277	2	1	0	0	0	0	1	0	0	0	0	0	0	0	0	0
0	17	0	9	9	0	0	0	0	57.91	21.83	145	90	84	215	171	46	0.8	98.53	9	22	1	0	1	0	0	178	92	男	5	11	132	6	232	2	1	0	0	0	1	1	0	0	0	0	0	0	0	0	0
0	31	0	0	0	0	0	0	0	63.95	27.61	127	82	99	246	152	51	1.2	63.54	12	27	1	1	0	0	0	143	81	男	4	24	181	5	281	2	1	0	0	1	1	0	0	0	0	0	0	0	0	0	0
0	27	1	1	0	2	5	2	5	60.94	24.91	135	75	92	187	68	63	0.9	91.9	7	25	1	0	1	0	0	164	80	男	5	18	94	6	263	0	1	1	0	0	1	1	0	10	0	0	0	0	0	0	0
0	45	0	0	0	0	0	0	0	60.91	22.92	105	67	73	263	89	41	1	80.92	6	40	1	0	0	0	1	128	66	男	5	11	113	5	299	0	1	0	0	0	1	1	0	0	0	0	0	0	0	0	0
0	29	0	0	0	0	0	0	0	65.98	23.75	103	54	78	190	175	31	1	78.09	6	31	1	0	0	1	0	137	58	男	4	16	203	5	155	0	1	0	0	0	0	1	0	0	0	0	0	0	0	0	0
0	25	0	0	0	0	0	0	0	72.04	25.83	108	70	79	237	92	42	1	74.84	5	22	1	0	0	0	0	142	74	男	4	24	90	6	174	0	1	0	0	0	1	1	0	0	0	0	0	0	0	0	0
0	20	0	0	0	0	0	0	0	65.01	23.79	161	90	87	204	91	46	1	78.63	6	20	1	0	1	0	0	185	80	男	4	10	117	6	239	0	1	1	0	0	1	1	0	0	0	0	0	0	0	0	0
0	27	0	0	0	0	0	0	0	55.95	25.03	101	61	87	140	131	21	0.9	95.18	8	24	1	0	0	0	0	120	56	男	4	13	87	6	201	1	1	0	0	1	1	1	0	0	0	0	0	0	0	0	0
0	16	0	0	0	0	0	0	0	61	21.06	133	77	109	215	133	61	1	80.87	2	20	1	0	0	0	0	162	74	男	5	15	147	6	275	1	1	0	0	0	1	1	0	0	0	0	0	0	0	0	0
0	15	0	0	0	0	0	0	0	59.06	21.45	116	70	79	145	88	49	0.9	93.12	6	19	1	0	0	0	0	138	71	男	4	15	79	6	347	1	1	0	0	0	1	1	0	0	0	0	0	0	0	0	0
0	47	0	0	0	0	0	0	0	61	25.97	105	62	87	180	110	35	0.9	91.86	6	37	1	0	0	1	0	138	65	男	4	12	215	6	209	2	1	0	0	0	0	1	0	0	0	0	0	0	0	0	0
0	33	0	0	0	0	0	0	0	65.07	22.33	138	69	91	181	143	31	1.1	70.04	7	33	1	0	0	0	0	161	66	男	5	16	114	6	239	2	1	0	0	0	1	1	0	0	0	0	0	0	0	0	0
0	26	0	9	9	0	0	0	0	70.09	26.54	145	84	88	179	86	44	0.9	86.18	7	28	1	0	1	0	0	171	88	男	4	18	149	6	206	0	1	1	0	0	1	1	0	0	0	0	0	0	0	0	0
0	46	0	0	0	0	0	0	0	65.01	20.15	136	81	136	176	64	55	1	78.63	6	40	1	0	1	1	1	165	73	男	5	19		7	198	0	1	1	0	1	0	1	0	0	0	0	0	0	0	0	0
0	34	0	0	0	0	0	0	0	72.01	23.84	98	62	93	227	113	69	0.9	85.02	6	29	1	0	0	0	0	123	65	男	4	15	121	6	212	0	1	0	0	0	1	1	0	0	0	0	0	0	0	0	0
0	21	0	0	0	0	0	0	0	58.09	22.15	126	71	87	277	351	47	1.2	66.21	8	22	1	0	0	0	0	151	74	男	5	12	129	5	245	0	1	0	0	0	1	1	0	0	0	0	0	0	0	0	0
0	21	0	0	0	0	0	0	0	51.03	23.91	100	70	88	229	74	61	0.8	103.41	4	23	1	0	0	0	1	126	66	男	4	12	43	6	190	2	1	0	0	0	1	1	0	0	0	0	0	0	0	0	0
0	22	0	0	0	0	0	0	0	78.02	23.02	111	65	78	219	54	79	1	71.76	6	35	1	0	0	0	0	123	65	男	4	16	112	6	160	0	1	0	0	0	1	1	0	0	0	0	0	0	0	0	0
0	122	0	0	0	0	0	0	0	59.01	23.31	136	78	83	210	107	50	1.3	59.72	10	45	1	0	1	0	0	154	69	男	4	12	159	6	299	0	1	1	0	0	1	1	0	0	0	0	0	0	0	0	0
0	38	0	0	0	0	0	0	0	60.02	27.64	129	86	85	209	107	42	0.9	92.5	8	25	1	1	1	0	1	161	82	男	4	14	127	6	228	2	1	1	0	0	1	0	0	0	0	0	0	0	0	0	0
0	25	1	1	0	9.3	12.4	0	0	53.96	28.04	111	67	92	181	74	40	1	84.97	5	19	1	1	0	0	0	143	74	男	5	24	104	6	346	0	1	0	0	0	1	0	0	115.32	0	1	1	1	0	0	0
0	27	0	0	0	0	0	0	0	67.02	24.12	121	70	79	228	59	57	1.2	62.19	6	32	1	0	0	0	0	130	72	男	4	17	118	6	205	0	1	0	0	0	1	1	0	0	0	0	0	0	0	0	0
0	17	0	0	0	0	0	0	0	58.96	23.95	121	66	76	122	50	32	1	82.04	8	25	1	0	0	0	0	142	71	男	4	16	61	5	275	0	1	0	1	0	1	1	0	0	0	0	0	0	0	0	0
0	22	0	0	0	0	0	0	0	58.01	26.36	138	82	93	261	119	42	0.9	93.81	6	19	1	0	0	0	1	166	77	男	5	15	88	5	225	0	1	0	0	1	1	1	0	0	0	0	0	0	0	0	0
0	70	0	0	0	0	0	0	0	64.94	23.08	122	64	153	146	53	36	1	78.67	5	38	1	0	0	1	0	134	69	男	5	20		7	330	0	1	0	0	0	0	1	0	0	0	0	0	0	0	0	0
0	35	1	1	0	9.3	12.4	0	0	65.94	24	162	96	78	249	68	78	0.8	93.13	6	31	1	0	1	0	0	179	90	男	4	17	82	6	229	1	1	0	0	0	1	1	0	115.32	0	1	1	1	0	0	0
0	25	0	0	0	0	0	0	0	67.9	22.69	107	55	82	222	149	45	1	77.05	5	26	1	0	0	0	0	155	60	男	4	15	155	6	160	1	1	0	0	0	1	1	0	0	0	0	0	0	0	0	0
0	30	0	0	0	0	0	0	0	66.01	22.93	125	78	90	136	58	58	0.9	88.68	6	34	1	0	0	0	0	150	78	男	5	28	60	6	168	1	1	0	0	0	1	1	0	0	0	0	0	0	0	0	0
0	29	1	1	0	8	12	8	12	56.98	22.48	121	70	84	329	378	43	1.1	74.14	10	27	1	0	0	0	0	152	70	男	5	11	107	6	295	2	1	0	0	0	1	1	0	96	0	1	0	0	0	0	0
0	29	0	0	0	0	0	0	0	72.04	26.93	123	70	110	225	57	46	0.8	89.22	5	23	1	0	0	1	0	155	68	男	4	20		7	185	2	1	0	0	0	0	1	0	0	0	0	0	0	0	0	0
0	30	0	0	0	0	0	0	0	66.02	26.63	128	82	87	201	127	62	0.8	93.08	6	29	1	0	1	0	0	153	81	男	4	18	95	6	206	2	1	1	0	0	1	1	0	0	0	0	0	0	0	0	0
0	28	0	0	0	0	0	0	0	54.98	25.47	112	75	87	180	182	46	1	84.37	7	23	1	0	0	0	1	133	78	男	5	12	164	6	203	2	1	0	0	0	1	1	0	0	0	0	0	0	0	0	0
0	36	0	0	0	0	0	0	0	58.04	24.9	122	85	90	191	73	60	0.9	93.79	8	25	1	0	0	0	1	162	82	男	5	17	105	5	190	2	1	0	0	1	1	1	0	0	0	0	0	0	0	0	0
0	25	0	0	0	0	0	0	0	65.01	20.58	127	73	73	186	90	55	1	78.63	7	23	1	0	0	0	1	153	82	男	4	17	131	5	252	2	1	0	0	0	1	1	0	0	0	0	0	0	0	0	0
0	34	0	0	0	0	0	0	0	57.97	23.15	128	79	115	176	90	33	0.8	98.49	6	63	1	0	0	1	0	154	77	男	4	14		8	186	0	1	0	0	0	0	1	0	0	0	0	0	0	0	0	0
0	21	0	0	0	0	0	0	0	56	27.91	135	78	98	238	134	55	1.1	74.65	8	8	1	1	0	0	0	174	83	男	4	9	94	6	279	0	1	0	1	0	1	0	0	0	0	0	0	0	0	0	0
0	14	0	0	0	0	0	0	0	57.01	19.81	116	72	89	194	43	65	0.9	94.47	4	16	1	0	0	0	0	139	73	男	4	12	159	5	250	1	1	0	0	0	1	1	0	0	0	0	0	0	0	0	0
0	43	0	9	9	0	0	0	0	56.11	24.88	110	74	86	195	62	59	0.9	95.07	6	27	1	0	0	0	1	171	82	男	5	12	111	5	207	2	1	0	0	1	1	1	0	0	0	0	0	0	0	0	0
0	116	1	1	0	9.3	12.4	0	0	46.06	25.61	115	67	76	206	264	41	1	89.82	7	56	1	0	0	0	0	121	67	男	4	12	140	5	241	0	1	0	0	0	1	1	0	115.32	0	0	0	0	0	0	0
0	28	0	0	0	0	0	0	0	65.96	22.79	110	67	93	327	123	35	1.2	62.65	12	29	1	0	0	0	0	115	61	男	4	17	113	5	255	0	1	0	0	0	1	1	0	0	0	0	0	0	0	0	0
0	20	0	0	0	0	0	0	0	58.98	26.39	117	72	90	160	83	43	1.2	65.8	9	26	1	0	0	0	0	141	75	男	5	12	76	6	346	1	1	0	0	1	1	1	0	0	0	0	0	0	0	0	0
0	37	1	1	0	15	30	15	30	48.08	24.83	117	67	180	200	105	50	0.9	100.59	5	28	1	0	0	1	1	139	65	男	5	19		8	251	2	1	0	0	0	0	1	0	450	1	1	1	1	1	1	1
0	27	0	0	0	0	0	0	0	56.94	25.52	109	70	82	195	144	50	1.1	74.16	9	32	1	0	0	0	0	129	69	男	4	13	141	6	211	2	1	0	0	1	1	1	0	0	0	0	0	0	0	0	0
0	53	0	0	0	0	0	0	0	61.1	23.01	111	73	91	211	99	53	1	80.82	6	26	1	0	0	0	0	136	70	男	4	17	80	6	206	2	1	0	0	0	1	1	0	0	0	0	0	0	0	0	0
0	49	0	0	0	0	0	0	0	50.03	23.6	104	71	84	200	125	38	1.1	77.84	5	31	1	0	0	0	0	126	74	男	5	12	143	5	180	0	1	0	0	1	1	1	0	0	0	0	0	0	0	0	0
0	26	0	0	0	0	0	0	0	82.98	15.31	112	57	92	206	98	85	0.6	92.99	4	37	1	0	0	0	0	147	65	男	4	9	37	6	212	1	1	0	0	0	1	1	0	0	0	0	0	0	0	0	0
0	38	0	0	0	0	0	0	0	58.91	25.4	131	83	95	252	109	55	1.1	73.14	7	32	1	0	0	0	1	162	89	男	5	14	99	6	262	2	1	0	0	0	1	1	0	0	0	0	0	0	0	0	0
0	31	0	0	0	0	0	0	0	57.92	25.43	115	76	90	256	62	65	1.2	66.29	8	27	1	0	0	0	1	152	76	男	5	18	118	6	259	2	1	0	0	0	1	1	0	0	0	0	0	0	0	0	0
0	25	0	0	0	0	0	0	0	60.08	23.9	116	79	76	157	126	38	1.1	72.54	5	21	1	0	0	0	0	139	79	男	5	12	116	5	283	2	1	0	0	0	1	1	0	0	0	0	0	0	0	0	0
0	68	0	0	0	0	0	0	0	51.02	22.4	91	55	90	164	95	34	1.1	77.3	5	30	1	0	0	0	0	109	55	男	5	12	105	5	205	0	1	0	0	1	1	1	0	0	0	0	0	0	0	0	0
0	65	0	0	0	0	0	0	0	51.99	28.39	118	78	96	236	172	55	0.8	102.72	6	36	1	1	0	0	0	132	77	男	5	11	172	6	187	2	1	0	0	0	1	0	0	0	0	0	0	0	0	0	0
0	13	0	0	0	0	0	0	0	53.08	24.51	121	81	90	211	88	60	0.8	101.93	5	18	1	0	0	0	0	139	73	男	5	11	116	5	312	2	1	0	0	0	1	1	1	0	0	0	0	0	0	0	0
0	50	1	1	0	20	10	20	10	57.98	24.9	129	74	164	231	104	41	0.8	98.48	4	22	1	0	1	1	1	141	80	男	4	12		8	348	0	1	1	0	0	0	1	0	200	1	1	1	1	1	0	1
0	20	1	1	0	5	10	5	10	77	22.12	126	64	94	153	82	38	0.9	82.09	6	14	1	0	0	1	0	163	66	男	3	14		6	402	0	1	0	0	0	0	1	0	50	0	1	0	0	0	0	0
0	32	0	0	0	0	0	0	0	85.94	28.16	131	69	93	153	73	56	1.3	49.43	7	22	1	1	0	0	0	148	62	男	4	23	116	6	168	0	1	0	0	0	1	0	0	0	0	0	0	0	0	0	0
0	22	0	0	0	0	0	0	0	61.04	25.89	146	89	101	186	129	43	0.9	91.83	6	25	1	0	1	0	0	182	85	男	4	12	130	6	225	0	1	0	0	0	1	1	0	0	0	0	0	0	0	0	0
0	26	0	0	0	0	0	0	0	74.98	26.25	141	83	84	184	111	59	0.9	83.27	6	29	1	0	1	0	0	161	84	男	4	15	129	6	207	0	1	0	0	0	1	1	0	0	0	0	0	0	0	0	0
0	16	0	0	0	0	0	0	0	64.97	25.73	133	60	83	173	82	44	1	78.65	7	23	1	0	1	0	0	168	71	男	5	18	89	6	219	0	1	1	0	1	1	1	0	0	0	0	0	0	0	0	0
0	21	0	0	0	0	0	0	0	53.04	23.15	108	76	87	202	145	43	1.1	76.22	5	23	1	0	0	0	0	127	80	男	4	17	188	6	191	0	1	0	0	0	1	1	0	0	0	0	0	0	0	0	0
0	17	0	9	9	0	0	0	0	72.04	24.86	99	63	85	186	129	42	1.1	66.69	8	18	1	0	0	0	0	121	66	男	4	16	114	5	274	0	1	0	0	0	1	1	0	0	0	0	0	0	0	0	0
0	20	0	0	0	0	0	0	0	58.07	23.68	146	77	88	202	64	55	0.9	93.77	6	25	1	0	1	0	0	168	91	男	5	16	108	6	228	0	1	1	0	0	1	1	0	0	0	0	0	0	0	0	0
0	19	0	0	0	0	0	0	0	53.04	30.3	103	63	81	228	108	58	0.8	101.96	8	15	1	1	0	0	1	153	71	男	5	11	153	5	229	0	1	0	0	0	1	0	0	0	0	0	0	0	0	0	0
0	15	0	0	0	0	0	0	0	59.98	25.98	113	66	94	235	125	34	0.7	102.59	7	15	1	0	0	0	0	130	66	男	4	11	145	6	271	0	1	0	0	0	1	1	0	0	0	0	0	0	0	0	0
0	37	0	0	0	0	0	0	0	52.02	21.5	111	65	86	204	65	59	1	86.14	7	25	1	0	0	0	0	118	61	男	5	20	104	6	187	0	1	0	0	0	1	1	0	0	0	0	0	0	0	0	0
0	42	0	0	0	0	0	0	0	52.98	26	123	79	85	164	120	28	0.9	97.18	8	26	1	0	0	0	1	141	77	男	4	20	90	6	251	0	1	0	0	0	1	1	0	0	0	0	0	0	0	0	0
0	23	0	0	0	0	0	0	0	53.02	21.84	110	68	86	160	59	36	1.4	56.95	4	20	1	0	0	0	0	115	57	男	5	17	119	6	217	0	1	0	0	1	1	1	0	0	0	0	0	0	0	0	0
0	13	0	0	0	0	0	0	0	56.99	25.96	104	61	97	225	144	30	0.8	99.17	6	10	1	0	0	0	1	132	63	男	4	10	106	6	280	0	1	0	0	0	1	1	0	0	0	0	0	0	0	0	0
0	36	0	0	0	0	0	0	0	48.95	23.71	117	74	82	212	102	38	1.1	78.44	7	30	1	0	0	0	0	120	70	男	5	15	80	6	250	0	1	0	0	0	1	1	0	0	0	0	0	0	0	0	0
0	29	0	0	0	0	0	0	0	54.02	21.79	118	77	83	159	70	38	1.5	52.02	3	25	1	0	0	0	0	134	71	男	5	15	85	5	255	0	1	0	0	1	1	1	0	0	0	0	0	0	0	0	0
0	51	0	0	0	0	0	0	0	45.95	23.77	116	73	86	225	160	45	0.9	102.1	10	44	1	0	0	0	0	115	71	男	4	22	68	6	295	0	1	0	0	0	1	1	0	0	0	0	0	0	0	0	0
0	35	0	0	0	0	0	0	0	51.01	24.65	121	71	102	224	136	42	1	86.75	7	20	1	0	0	0	0	144	72	男	4	14	111	6	408	0	1	0	0	0	1	1	0	0	0	0	0	0	0	0	0
0	15	0	0	0	0	0	0	0	54.01	28.99	105	61	88	214	135	35	0.9	96.48	6	19	1	1	0	0	0	125	66	男	4	16	107	6	640	0	1	0	0	0	1	0	0	0	0	0	0	0	0	0	0
0	23	1	1	0	25	12.4	25	0	52.06	25.15	116	77	93	249	95	46	1	86.11	9	27	1	0	0	0	0	138	69	男	5	11	145	5	306	1	1	0	1	0	1	1	0	310	1	0	0	1	1	1	1
0	15	1	1	0	9.3	12.4	0	0	73.98	24.02	138	77	99	168	102	40	0.8	88.01	5	22	1	0	0	0	0	163	69	男	5	14	106	6	197	1	1	0	0	0	1	1	0	115.32	0	1	1	1	0	0	0
0	36	0	0	0	0	0	0	0	65.05	25.9	156	94	106	190	43	59	1	78.6	6	44	1	0	1	0	1	182	95	男	4	26	102	6	149	1	1	1	0	1	1	1	0	0	0	0	0	0	0	0	0
0	13	0	0	0	0	0	0	0	58.11	17.66	102	60	103	166	49	52	0.9	93.74	5	12	1	0	0	0	0	116	53	男	4	14	122	4	232	1	1	0	0	0	1	1	0	0	0	0	0	0	0	0	0
0	16	0	0	0	0	0	0	0	48.97	27.16	98	66	92	142	115	35	1.2	70.59	7	22	1	1	0	0	1	132	66	男	5	18	102	6	256	1	1	0	0	0	1	0	0	0	0	0	0	0	0	0	0
0	42	0	0	0	0	0	0	0	59.1	21.99	122	77	97	253	262	42	1.1	73.04	8	22	1	0	0	1	0	154	78	男	5	17	106	7	296	1	1	0	0	0	0	1	0	0	0	0	0	0	0	0	0
0	37	1	1	0	25	12.4	25	0	61.94	23.6	108	70	88	143	76	36	0.8	95.78	6	42	1	0	0	0	0	129	70	男	3	10	88	5	250	2	1	0	0	0	1	1	0	310	1	0	0	1	1	1	1
0	14	1	1	0	9.3	12.4	0	0	48.04	21.07	167	77	79	196	172	41	8.9	6.3	5	17	1	0	1	0	0	196	85	男	4	69	162	5	369	2	1	1	0	0	1	1	0	115.32	0	1	1	1	0	0	0
0	15	1	1	0	9.3	10	0	10	52.04	28.99	102	62	166	226	143	58	0.9	97.83	7	25	1	1	0	1	0	148	72	男	5	11		7	243	2	1	0	0	0	0	0	0	93	0	1	0	0	0	0	0
0	19	1	1	0	5	8	5	8	46.97	21.19	102	63	84	227	80	60	1.1	79.54	7	25	1	0	0	0	0	129	71	男	4	14	98	6	251	2	1	0	0	0	1	1	0	40	0	1	0	0	0	0	0
0	29	0	0	0	0	0	0	0	60.96	23.89	119	75	82	213	140	85	1.1	72.09	6	33	1	0	0	1	0	148	79	男	4	15	200	6	179	2	1	0	0	0	0	1	0	0	0	0	0	0	0	0	0
0	51	0	0	0	0	0	0	0	59.96	25.38	123	73	118	167	135	70	1.2	65.35	7	81	1	0	0	0	0	136	71	男	5	7	134	6	207	2	1	0	0	0	1	1	0	0	0	0	0	0	0	0	0
0	42	0	0	0	0	0	0	0	67.09	27.79	158	95	94	219	123	58	1.1	69.05	7	33	1	1	1	0	0	181	97	男	4	15	151	6	195	2	1	1	0	0	1	0	0	0	0	0	0	0	0	0	0
0	49	0	0	0	0	0	0	0	56.03	31.08	129	75	89	174	137	45	0.9	95.12	7	39	1	1	0	1	0	156	69	男	4	12	213	6	302	2	1	0	0	1	0	0	0	0	0	0	0	0	0	0	0
0	17	0	9	9	0	0	0	0	52.92	32.48	108	60	98	185	94	40	1	85.6	6	24	1	1	0	0	0	142	59	男	4	16	97	6	247	2	1	0	0	0	1	0	0	0	0	0	0	0	0	0	0
0	16	0	0	0	0	0	0	0	53	22.45	142	91	84	290	196	69	1.1	76.24	6	24	1	0	1	0	0	151	83	男	5	15	53	6	182	2	1	0	0	0	1	1	0	0	0	0	0	0	0	0	0
0	49	0	0	0	0	0	0	0	51.01	24.24	116	75	99	302	769	42	0.9	98.54	5	33	1	0	0	0	1	109	59	男	4	12	112	6	245	2	1	0	0	0	1	1	0	0	0	0	0	0	0	0	0
0	37	0	0	0	0	0	0	0	53.04	22.65	105	63	91	188	218	48	1.2	68.61	9	30	1	0	0	0	0	122	64	男	4	14	155	5	244	2	1	0	0	1	1	1	0	0	0	0	0	0	0	0	0
0	47	0	0	0	0	0	0	0	49.03	25.04	162	100	96	238	153	51	0.9	99.92	9	35	1	0	1	0	0	183	104	男	5	10	151	6	270	2	1	0	0	0	1	1	0	0	0	0	0	0	0	0	0
0	17	0	0	0	0	0	0	0	54.06	20.96	92	53	95	183	155	30	1	84.91	10	17	1	0	0	0	0	109	58	男	4	13	170	6	400	2	1	0	0	0	1	1	0	0	0	0	0	0	0	0	0
0	24	0	0	0	0	0	0	0	51	29.44	112	64	91	204	120	33	1.1	77.32	8	36	1	1	0	0	0	145	72	男	4	19	107	5	148	0	1	0	0	1	1	0	0	0	0	0	0	0	0	0	0
0	20	0	0	0	0	0	0	0	56.04	22.19	103	70	68	212	90	46	1.2	67.17	5	23	1	0	0	1	1	127	61	男	5	17	208	6	189	0	1	0	0	1	0	1	0	0	0	0	0	0	0	0	0
0	30	0	0	0	0	0	0	0	52.02	21.2	99	62	82	134	59	34	1.3	62.72	5	23	1	0	0	0	0	120	63	男	4	14	191	6	186	0	1	0	0	1	1	1	0	0	0	0	0	0	0	0	0
0	25	1	1	0	26	31	26	31	48.08	28.57	119	76	97	210	101	58	0.8	105.58	5	30	1	1	0	0	0	141	74	男	5	12	87	6	363	2	1	0	0	0	1	0	0	806	1	1	1	1	1	1	1
0	69	0	0	0	0	0	0	0	52.02	26.6	115	79	82	171	371	66	2	37.26	3	55	1	0	0	0	0	148	77	男	4	24	127	6	150	2	1	0	0	0	1	1	0	0	0	0	0	0	0	0	0
0	57	1	1	0	3	20	3	20	53.06	20.79	104	66	86	169	76	39	0.8	101.95	5	29	1	0	0	0	0	113	64	男	5	10	148	5	285	0	1	0	0	0	1	1	0	60	0	1	0	0	0	0	0
0	14	1	1	0	6	10	6	10	43.03	22.81	105	73	82	191	225	38	0.8	109.39	7	17	1	0	0	0	0	117	67	男	4	16	87	6	287	0	1	0	0	0	1	1	0	60	0	1	0	0	0	0	0
0	35	0	0	0	0	0	0	0	68.03	20.46	95	57	89	174	91	52	1.1	68.6	5	28	1	0	0	0	0	110	56	男	4	13	126	6	174	0	1	0	0	0	1	1	0	0	0	0	0	0	0	0	0
0	18	0	0	0	0	0	0	0	64.01	25.95	135	85	101	174	77	45	0.9	89.94	6	21	1	0	0	0	0	164	89	男	4	14	111	6	304	0	1	0	0	0	1	1	0	0	0	0	0	0	0	0	0
0	24	0	0	0	0	0	0	0	42.06	23.44	126	79	79	164	80	59	1	92.38	6	20	1	0	0	0	0	133	74	男	5	11	165	6	295	0	1	0	0	0	1	1	0	0	0	0	0	0	0	0	0
0	32	0	0	0	0	0	0	0	81.01	25.86	130	75	98	168	87	58	0.9	79.81	6	40	1	0	0	1	0	160	82	男	4	14	225	6	182	1	1	0	1	1	0	1	0	0	0	0	0	0	0	0	0
0	24	0	0	0	0	0	0	0	63.01	26.26	121	77	80	157	75	41	0.9	90.57	6	21	1	0	0	0	0	149	74	男	4	11	138	6	278	1	1	0	0	0	1	1	0	0	0	0	0	0	0	0	0
0	37	1	1	0	3	15	3	15	50.03	27.64	112	70	80	216	67	63	1.2	70.07	6	39	1	1	0	0	0	134	73	男	4	13	82	5	252	2	1	0	0	0	1	0	1	45	0	1	0	0	0	0	0
0	28	0	0	0	0	0	0	0	63	28.25	121	73	107	254	111	49	1.1	71.06	8	28	1	1	0	0	0	144	79	男	5	13	179	6	249	2	1	0	0	0	1	0	0	0	0	0	0	0	0	0	0
0	59	0	0	0	0	0	0	0	69.94	23.3	129	74	76	155	115	24	1	75.95	3	43	1	0	0	0	0	160	76	男	4	13	124	6	217	0	1	0	0	0	1	1	0	0	0	0	0	0	0	0	0
0	17	1	1	0	27	12.4	27	0	56.07	28.31	116	76	92	212	100	41	1	83.72	5	20	1	1	0	0	0	138	66	男	4	17	70	6	269	1	1	0	1	0	1	0	0	334.8	1	1	1	1	1	1	1
0	22	0	9	9	0	0	0	0	47.93	23.82	116	74	86	205	160	43	0.9	100.69	7	28	1	0	0	0	0	132	69	男	5	12	93	6	277	2	1	0	0	0	1	1	0	0	0	0	0	0	0	0	0
0	32	0	0	0	0	0	0	0	52.91	27.47	96	55	83	191	216	45	1.1	76.28	6	26	1	1	0	0	0	121	58	男	4	15	122	6	221	0	1	0	0	1	1	0	0	0	0	0	0	0	0	0	0
0	32	1	1	0	21	18	21	18	42.03	22.5	103	67	88	206	79	50	1.2	74.12	10	28	1	0	0	0	0	128	67	男	5	12	84	5	192	1	1	0	0	1	1	1	0	378	1	1	1	1	1	1	1
0	17	1	1	0	5	5	5	5	51.04	26.1	127	70	105	264	162	80	1	86.73	5	19	1	0	0	0	0	138	57	男	5	11	107	6	301	2	1	0	0	1	1	1	0	25	0	0	0	0	0	0	0
0	25	0	0	0	0	0	0	0	52.03	24.31	116	74	80	229	111	44	1	86.13	7	26	1	0	0	0	0	126	71	男	5	13	110	6	126	2	1	0	0	0	1	1	0	0	0	0	0	0	0	0	0
0	31	0	0	0	0	0	0	0	68.98	25.94	102	67	94	213	96	39	1.2	61.34	6	28	1	0	0	0	0	128	64	男	4	12	121	5	238	2	1	0	0	0	1	1	0	0	0	0	0	0	0	0	0
0	57	1	1	0	15	40	15	40	46.95	31.4	143	78	89	203	128	48	1.2	71.6	8	35	1	1	1	0	0	182	85	男	4	11	87	6	201	0	1	1	0	0	1	0	0	600	1	1	1	1	1	1	1
0	38	1	1	0	9.3	10	0	10	64.01	27.67	120	72	81	223	216	47	0.9	89.94	7	27	1	1	0	0	0	138	73	男	4	13	180	6	237	0	1	0	0	0	1	0	0	93	0	1	0	0	0	0	0
0	43	0	0	0	0	0	0	0	67.09	25.49	112	61	95	187	55	48	1	77.49	7	27	1	0	1	0	0	138	62	男	4	18	105	6	186	0	1	1	0	0	1	1	0	0	0	0	0	0	0	0	0
0	23	0	0	0	0	0	0	0	70.99	24.55	103	68	89	170	95	57	1	75.39	7	21	1	0	0	0	0	142	73	男	4	15	72	6	215	0	1	0	0	0	1	1	0	0	0	0	0	0	0	0	0
0	29	0	0	0	0	0	0	0	55.01	22.37	100	61	96	243	161	39	0.9	95.81	8	25	1	0	0	0	0	107	60	男	4	15	77	6	159	0	1	0	0	0	1	1	0	0	0	0	0	0	0	0	0
0	24	0	0	0	0	0	0	0	72.94	24.45	126	77	104	230	145	56	1.2	59.66	7	24	1	0	0	0	0	148	74	男	5	13	110	6	301	0	1	0	0	1	1	1	0	0	0	0	0	0	0	0	0
0	48	0	0	0	0	0	0	0	45.95	23.98	149	87	90	211	163	47	1	89.89	8	18	1	0	1	1	0	165	89	男	5	15	121	7	237	0	1	0	0	0	0	1	0	0	0	0	0	0	0	0	0
0	25	0	0	0	0	0	0	0	55.97	25.86	97	63	92	213	173	45	1.2	67.21	8	19	1	0	0	0	0	111	60	男	5	16	78	6	237	0	1	0	0	1	1	1	0	0	0	0	0	0	0	0	0
0	34	0	0	0	0	0	0	0	48.94	25.61	123	75	83	200	105	26	0.9	99.98	8	19	1	0	0	0	0	144	77	男	4	11	63	6	249	0	1	0	0	1	1	1	0	0	0	0	0	0	0	0	0
0	57	0	0	0	0	0	0	0	54.91	27.71	101	59	83	224	122	46	1.2	67.71	8	28	1	1	0	0	1	122	60	男	5	19	109	6	243	0	1	0	0	0	1	0	0	0	0	0	0	0	0	0	0
0	38	0	0	0	0	0	0	0	45.99	24.35	104	56	83	148	139	32	1.1	80.08	7	29	1	0	0	0	0	142	69	男	4	13	161	6	282	0	1	0	0	1	1	1	0	0	0	0	0	0	0	0	0
0	22	0	0	0	0	0	0	0	55.01	25.68	115	76	94	251	151	46	1	84.35	8	18	1	0	0	0	0	136	67	男	4	13	99	6	302	0	1	0	0	0	1	1	0	0	0	0	0	0	0	0	0
0	18	0	0	0	0	0	0	0	53.04	24.99	140	95	85	206	129	48	1	85.52	6	17	1	0	1	0	1	176	96	男	5	18	107	6	332	0	1	1	0	1	1	1	0	0	0	0	0	0	0	0	0
0	21	0	0	0	0	0	0	0	85	18.09	113	57	92	192	84	54	1.7	35.97	8	32	1	0	0	0	1	139	59	男	4	32	65	6	317	1	1	0	0	0	1	1	0	0	0	0	0	0	0	0	0
0	19	0	0	0	0	0	0	0	52.94	20.46	182	80	95	184	136	28	6.3	9.25	13	9	1	0	1	1	0	162	86	男	4	67		6	232	1	1	0	0	0	0	1	0	0	0	0	0	0	0	0	0
0	41	0	9	9	0	0	0	0	43.06	27.27	106	70	83	182	102	36	1.1	81.75	8	28	1	1	0	0	0	134	69	男	4	9	109	5	239	1	1	0	0	1	1	0	0	0	0	0	0	0	0	0	0
0	39	1	1	0	10	10	10	10	49.94	26.66	121	76	92	150	76	40	1	87.41	8	27	1	0	0	0	1	147	83	男	4	15	104	6	221	2	1	0	0	1	1	1	0	100	0	1	0	1	0	0	0
0	24	1	1	0	40	8	40	8	56.97	25.98	141	82	89	218	124	43	0.9	94.5	6	26	1	0	1	0	0	148	74	男	5	14	112	6	234	2	1	1	0	0	1	1	0	320	1	1	1	1	1	1	1
0	29	1	1	0	12	4	12	4	46.95	24.59	115	77	99	186	456	44	0.9	101.39	8	16	1	0	1	0	0	173	69	男	5	18	102	5	236	2	1	1	0	0	1	1	1	48	1	0	0	0	0	0	0
0	16	0	0	0	0	0	0	0	46.98	24.61	101	62	78	155	86	49	1.1	79.53	8	22	1	0	0	0	1	127	63	男	4	12	133	6	200	2	1	0	0	0	1	1	0	0	0	0	0	0	0	0	0
0	51	0	0	0	0	0	0	0	44.99	30.74	113	80	79	143	120	37	0.9	102.79	7	28	1	1	1	0	0	153	70	男	4	11	122	6	213	2	1	1	0	0	1	0	0	0	0	0	0	0	0	0	0
0	22	0	0	0	0	0	0	0	44.93	29.1	128	79	84	235	85	92	1.1	80.68	6	25	1	1	0	0	0	152	79	男	5	16	70	6	243	2	1	0	0	0	1	0	0	0	0	0	0	0	0	0	0
0	18	0	0	0	0	0	0	0	53.93	23.17	152	86	93	197	129	43	1.1	75.74	7	19	1	0	1	0	1	174	90	男	5	17	123	5	236	2	1	1	0	0	1	1	0	0	0	0	0	0	0	0	0
0	40	0	9	9	0	0	0	0	49.05	26.13	121	79	93	167	200	38	1	87.95	7	29	1	0	0	0	0	137	74	男	5	12	179	6	220	2	1	0	1	1	1	1	0	0	0	0	0	0	0	0	0
0	96	0	0	0	0	0	0	0	57.99	22.19	110	71	94	199	120	38	0.9	93.82	8	47	1	0	0	0	0	137	74	男	4	9	150	6	225	2	1	0	0	1	1	1	0	0	0	0	0	0	0	0	0
0	50	0	0	0	0	0	0	0	51.95	26.39	128	81	83	201	137	41	1	86.18	9	20	1	0	0	0	0	136	80	男	4	15	164	6	260	2	1	0	0	0	1	1	0	0	0	0	0	0	0	0	0
0	50	0	9	9	0	0	0	0	40.94	25.21	112	61	69	193	184	41	0.9	105.76	7	27	1	0	0	0	0	122	63	男	4	15	62	6	395	2	1	0	0	0	1	1	0	0	0	0	0	0	0	0	0
0	19	1	1	0	20	10	20	10	45	22.81	121	64	77	146	56	48	1	90.49	6	22	1	0	0	0	0	130	60	男	4	11	82	6	210	0	1	0	0	0	1	1	0	200	1	1	1	1	1	0	1
0	19	0	0	0	0	0	0	0	79	18.95	152	77	82	255	113	51	1.4	47.45	7	28	1	0	1	0	0	176	64	男	3	19	66	5	167	0	1	0	0	1	1	1	0	0	0	0	0	0	0	0	0
0	16	0	9	9	0	0	0	0	58.02	28.46	123	80	90	202	100	38	1.1	73.6	6	23	1	1	0	0	1	138	82	男	4	21	156	6	225	0	1	0	0	0	1	0	0	0	0	0	0	0	0	0	0
0	20	0	0	0	0	0	0	0	53.93	26.61	100	66	87	202	100	51	1.1	75.74	8	16	1	0	0	0	0	112	68	男	4	24	133	6	217	0	1	0	0	0	1	1	0	0	0	0	0	0	0	0	0
0	35	0	0	0	0	0	0	0	40.99	27.02	113	70	90	239	107	58	1.3	67.78	9	26	1	1	0	0	1	147	75	男	5	11	159	6	202	0	1	0	0	0	1	0	0	0	0	0	0	0	0	0	0
0	36	0	0	0	0	0	0	0	59.95	19.18	143	85	94	161	37	55	1	81.47	5	38	1	0	1	0	0	173	94	男	5	14	126	6	236	0	1	1	0	1	1	1	0	0	0	0	0	0	0	0	0
0	34	0	0	0	0	0	0	0	43.02	30	119	65	91	241	230	48	1	91.76	8	30	1	1	0	0	0	140	70	男	5	12	121	6	267	0	1	0	0	0	1	0	0	0	0	0	0	0	0	0	0
0	53	0	0	0	0	0	0	0	41.96	24.01	100	58	92	236	127	59	0.8	110.21	9	37	1	0	0	0	0	111	58	男	5	12	104	5	235	0	1	0	0	0	1	1	0	0	0	0	0	0	0	0	0
0	31	0	9	9	0	0	0	0	44.05	22.93	104	64	88	254	102	57	1	91.1	7	24	1	0	0	0	0	110	63	男	5	15	155	6	301	0	1	0	0	0	1	1	0	0	0	0	0	0	0	0	0
0	44	1	1	0	9.3	12.4	0	0	41.05	22.42	110	66	90	211	146	38	0.9	105.68	6	30	1	0	0	0	0	118	69	男	5	14	99	6	249	1	1	0	0	0	1	1	0	115.32	0	1	1	1	0	0	0
0	20	0	0	0	0	0	0	0	43.08	25.3	99	61	75	208	93	62	1	91.72	8	23	1	0	0	0	1	134	67	男	5	14	194	6	203	1	1	0	0	0	1	1	0	0	0	0	0	0	0	0	0
0	20	0	0	0	0	0	0	0	47.11	21.59	120	83	93	205	96	47	1.1	79.46	6	16	1	0	0	0	1	140	76	男	5	15	74	5	275	1	1	0	0	0	1	1	0	0	0	0	0	0	0	0	0
0	28	2	1	1	3	14.7	3	0	42.94	22.73	135	76	81	143	99	31	1	91.81	6	23	1	0	0	0	0	154	77	男	4	12	164	5	181	2	1	0	0	0	1	1	0	44.1	0	1	0	0	0	0	0
0	26	0	0	0	0	0	0	0	77.06	24.86	133	79	89	211	75	86	1.3	52.61	7	28	1	0	0	0	0	171	76	男	4	13	164	6	190	2	1	0	0	0	1	1	0	0	0	0	0	0	0	0	0
0	25	0	0	0	0	0	0	0	66.98	25.05	112	54	86	148	96	33	0.7	97.67	7	15	1	0	0	1	0	133	55	男	4	14	67		235	2	1	0	1	0	0	1	0	0	0	0	0	0	0	0	0
0	46	0	0	0	0	0	0	0	52.99	23.83	107	64	97	265	122	71	1	85.55	6	52	1	0	0	0	1	128	64	男	5	16	117	6	134	2	1	0	0	0	1	1	1	0	0	0	0	0	0	0	0
0	53	0	0	0	0	0	0	0	59.94	24.93	119	82	85	181	78	66	0.9	92.55	5	60	1	0	1	0	0	137	77	男	4	7	97	5	234	2	1	1	0	0	1	1	0	0	0	0	0	0	0	0	0
0	24	0	0	0	0	0	0	0	48.11	22.38	138	88	84	209	205	40	0.9	100.57	6	20	1	0	0	0	1	154	69	男	5	16	100	6	224	2	1	0	0	0	1	1	0	0	0	0	0	0	0	0	0
0	26	0	0	0	0	0	0	0	49.09	29.92	146	84	81	201	91	45	0.9	99.88	6	27	1	1	1	0	0	166	87	男	5	10	135	5	203	0	1	1	0	1	1	0	0	0	0	0	0	0	0	0	0
0	22	0	9	9	0	0	0	0	41.04	24.46	109	68	92	219	107	33	1	93.05	5	20	1	0	0	0	0	143	68	男	5	22	172	6	265	0	1	0	0	0	1	1	0	0	0	0	0	0	0	0	0
0	29	1	1	0	9.3	12.4	0	0	40.96	24.96	114	59	110	212	100	44	1.1	82.97	6	22	1	0	0	0	0	114	52	男	5	12	85	6	219	1	1	0	0	1	1	1	0	115.32	0	1	1	1	0	0	0
0	15	0	0	0	0	0	0	0	71	21.9	104	58	81	198	46	73	0.9	85.63	5	18	1	0	0	0	0	142	54	男	4	10	89	6	131	1	1	0	0	0	1	1	0	0	0	0	0	0	0	0	0
0	32	0	0	0	0	0	0	0	46.98	26.62	107	64	77	199	297	31	0.8	106.39	6	33	1	0	0	0	0	117	65	男	5	11	86	6	306	1	1	0	0	0	1	1	0	0	0	0	0	0	0	0	0
0	18	0	0	0	0	0	0	0	44.05	24.58	108	64	91	170	66	49	1	91.1	6	18	1	0	0	0	1	136	66	男	4	13	115	5	302	1	1	0	0	1	1	1	0	0	0	0	0	0	0	0	0
0	150	0	0	0	0	0	0	0	45.99	23.33	114	68	93	129	86	31	1	89.87	8	76	1	0	0	0	0	137	68	男	5	16	76	6	291	1	1	0	0	1	1	1	0	0	0	0	0	0	0	0	0
0	33	0	0	0	0	0	0	0	39.97	25.48	129	74	102	206	84	45	1.1	83.54	4	34	1	0	0	0	1	151	78	男	5	15	107	6	190	2	1	0	0	0	1	1	0	0	0	0	0	0	0	0	0
0	15	0	0	0	0	0	0	0	44.97	21.71	139	95	78	221	83	66	0.8	107.91	7	22	1	0	1	0	0	161	93	男	5	13	86	5	199	2	1	1	0	0	1	1	0	0	0	0	0	0	0	0	0
0	25	0	0	0	0	0	0	0	46.07	26.6	112	67	82	203	64	72	1	89.81	7	23	1	0	0	0	0	133	76	男	4	13	166	6	212	2	1	0	0	0	1	1	0	0	0	0	0	0	0	0	0
0	123	0	0	0	0	0	0	0	44	30.46	101	64	87	317	117	38	1.1	81.21	8	53	1	1	0	0	0	122	62	男	4	19	155	5	251	2	1	0	0	0	1	0	0	0	0	0	0	0	0	0	0
0	60	0	0	0	0	0	0	0	73.01	25.73	136	75	96	207	99	40	0.9	84.43	8	37	1	0	0	0	0	152	68	男	5	15	107	6	310	2	1	0	0	1	1	1	0	0	0	0	0	0	0	0	0
0	11	0	0	0	0	0	0	0	66	25.39	157	80	90	197	92	42	1	78.08	6	16	1	0	1	0	1	193	84	男	4	15	90	6	217	0	1	1	0	0	1	1	0	0	0	0	0	0	0	0	0
0	45	0	0	0	0	0	0	0	44.95	30.15	117	80	107	209	133	43	0.9	102.82	9	22	1	1	0	0	0	139	75	男	5	18	115	6	257	0	1	0	0	0	1	0	0	0	0	0	0	0	0	0	0
0	27	0	0	0	0	0	0	0	54.93	25.56	111	67	83	147	95	40	1	84.39	6	20	1	0	0	0	0	121	65	男	4	17	83	5	250	0	1	0	0	0	1	1	0	0	0	0	0	0	0	0	0
0	26	0	0	0	0	0	0	0	44.96	24.97	105	66	82	230	215	34	1	90.52	7	23	1	0	0	0	1	124	68	男	5	11	132	6	263	0	1	0	0	0	1	1	0	0	0	0	0	0	0	0	0
0	33	0	0	0	0	0	0	0	43.93	23.37	115	71	80	186	105	60	1	91.17	7	26	1	0	0	0	0	129	65	男	4	8	95	5	233	1	1	0	1	0	1	1	0	0	0	0	0	0	0	0	0
0	35	0	0	0	0	0	0	0	47.97	30.01	121	78	88	207	79	55	0.8	105.66	7	33	1	1	1	0	0	153	88	男	4	16	141	6	208	2	1	1	0	0	1	0	0	0	0	0	0	0	0	0	0
0	40	0	0	0	0	0	0	0	54.89	24.38	121	65	81	139	92	48	1.1	75.23	5	31	1	0	0	0	1	150	66	男	5	12	138	6	192	2	1	0	0	1	1	1	0	0	0	0	0	0	0	0	0
0	62	0	0	0	0	0	0	0	46	27.66	125	79	95	206	103	58	0.9	102.07	7	32	1	1	0	0	0	140	75	男	4	13	169	6	207	2	1	0	0	1	1	0	0	0	0	0	0	0	0	0	0
0	24	0	0	0	0	0	0	0	45.99	22.32	98	59	81	187	76	51	0.6	109.67	5	23	0	0	0	0	0	109	60	女	4	11	114	6	236	2	1	0	0	1	1	1	0	0	0	0	0	0	0	0	0
0	44	0	9	9	0	0	0	0	46.1	22.65	124	85	94	244	206	48	0.9	102	10	23	1	0	0	0	1	134	73	男	5	20	115	5	290	2	1	0	0	0	1	1	0	0	0	0	0	0	0	0	0
0	30	0	0	0	0	0	0	0	55.03	22.98	156	104	149	168	33	90	1	84.34	5	23	1	0	1	1	1	185	100	男	5	14	323	9	300	0	1	0	0	0	0	1	0	0	0	0	0	0	0	0	0
0	18	0	9	9	0	0	0	0	52.01	22.67	109	70	90	273	170	45	1	86.14	5	18	1	0	0	0	0	128	70	男	5	16	146	5	232	0	1	0	0	0	1	1	0	0	0	0	0	0	0	0	0
0	29	0	0	0	0	0	0	0	47.01	22.22	113	71	87	175	87	55	1.1	79.51	6	25	1	0	0	0	0	138	73	男	5	16	114	6	226	0	1	0	0	0	1	1	0	0	0	0	0	0	0	0	0
0	19	0	0	0	0	0	0	0	47.01	26.43	86	60	91	204	122	38	1.1	79.51	7	18	1	0	0	0	0	104	57	男	4	16	122	6	290	0	1	0	0	0	1	1	0	0	0	0	0	0	0	0	0
0	40	0	0	0	0	0	0	0	37.01	22.12	114	72	87	186	147	53	1.1	85.3	6	25	1	0	0	0	0	128	76	男	5	13	97	6	188	0	1	0	0	0	1	1	0	0	0	0	0	0	0	0	0
0	23	0	9	9	0	0	0	0	40.91	23.43	141	80	89	221	105	53	1.2	74.71	6	23	1	0	1	0	0	155	73	男	5	14	109	6	233	0	1	0	0	0	1	1	0	0	0	0	0	0	0	0	0
0	22	0	0	0	0	0	0	0	41.08	22.95	112	66	81	255	116	47	0.8	110.9	7	22	1	0	0	0	0	128	68	男	4	16	57	5	269	0	1	0	0	1	1	1	0	0	0	0	0	0	0	0	0
0	19	0	0	0	0	0	0	0	43.02	21.26	108	73	72	229	146	51	0.9	104.23	6	20	1	0	0	0	1	135	71	男	5	9	106	6	271	0	1	0	0	0	1	1	0	0	0	0	0	0	0	0	0
0	22	0	9	9	0	0	0	0	48.01	24.84	114	71	83	228	123	46	1	88.6	7	28	1	0	0	0	0	131	65	男	5	20	103	5	276	1	1	0	0	0	1	1	0	0	0	0	0	0	0	0	0
0	56	0	0	0	0	0	0	0	47.04	23.98	99	60	87	247	108	51	0.8	106.35	7	40	1	0	0	0	0	130	67	男	5	10	103	5	242	1	1	0	0	0	1	1	0	0	0	0	0	0	0	0	0
0	29	0	0	0	0	0	0	0	39	20.64	97	63	76	182	87	67	0.6	115.19	4	25	0	0	0	0	0	107	62	女	4	7	65	6	263	1	1	0	0	1	1	1	0	0	0	0	0	0	0	0	0
0	39	0	0	0	0	0	0	0	53.04	23.66	100	70	93	197	103	38	1	85.52	7	28	1	0	0	0	0	156	72	男	5	14	98	6	304	1	1	0	0	0	1	1	0	0	0	0	0	0	0	0	0
0	41	0	0	0	0	0	0	0	51.03	22.38	120	67	96	215	112	34	0.8	103.41	7	17	1	0	0	0	0	136	68	男	3	12	122	6	365	1	1	0	0	1	1	1	0	0	0	0	0	0	0	0	0
0	30	1	1	0	4	3	4	3	47.94	27.19	122	78	85	184	54	49	0.9	100.68	6	21	1	1	0	0	0	149	82	男	5	13	165	5	284	2	1	0	0	1	1	0	0	12	0	0	0	0	0	0	0
0	53	0	0	0	0	0	0	0	59.08	25.65	130	92	85	198	144	59	1.1	73.05	8	48	1	0	1	1	0	150	87	男	5	12	228	6	272	2	1	0	0	1	0	1	0	0	0	0	0	0	0	0	0
0	35	0	0	0	0	0	0	0	45.11	21.88	113	82	95	204	222	41	1	90.42	8	22	1	0	0	0	0	152	76	男	5	19	127	6	308	2	1	0	0	0	1	1	0	0	0	0	0	0	0	0	0
0	22	1	1	0	20	15	20	15	50.99	29.42	148	85	84	204	118	61	0.9	98.55	7	21	1	1	1	0	0	185	95	男	5	11	88	6	189	0	1	1	0	0	1	0	0	300	1	1	1	1	1	1	1
0	28	1	1	0	5	15	5	15	44.03	23.68	102	63	82	268	84	49	1.6	51.62	8	23	1	0	0	0	0	120	65	男	5	15	104	5	197	0	1	0	0	1	1	1	0	75	0	1	0	0	0	0	0
0	244	1	1	0	20	12.4	20	0	63.05	20.09	94	63	307	180	83	43	1	79.71	6	95	1	0	0	1	0	103	67	男	4	20	534	15	167	0	1	0	0	1	0	1	0	248	1	1	1	1	1	1	1
0	25	1	1	0	9.3	12.4	0	0	47.91	23.52	134	76	86	173	135	34	13	3.99	9	22	1	0	1	0	0	169	80	男	4	95	62	5	211	0	1	1	0	0	1	1	0	115.32	0	1	1	1	0	0	0
0	20	1	1	0	9.3	12.4	0	0	37.93	18.65	116	74	91	215	136	45	0.9	108.02	6	21	1	0	0	0	0	131	69	男	5	12	107	6	347	0	1	0	0	0	1	1	0	115.32	0	1	1	1	0	0	0
0	12	1	1	0	10	10	10	10	40	20.86	110	65	88	161	100	38	0.9	106.46	7	14	1	0	0	0	0	129	63	男	4	10	101	5	243	0	1	0	0	0	1	1	0	100	0	1	0	1	0	0	0
0	14	0	0	0	0	0	0	0	79.98	25.17	106	69	97	188	101	46	1.2	56.78	7	25	1	0	1	0	0	127	75	男	4	12	166	6	143	0	1	1	0	0	1	1	0	0	0	0	0	0	0	0	0
0	13	0	0	0	0	0	0	0	85.01	25.85	114	67	86	167	58	52	0.9	77.6	6	16	1	0	0	0	0	148	71	男	4	16	163	6	168	0	1	0	0	0	1	1	0	0	0	0	0	0	0	0	0
0	25	0	0	0	0	0	0	0	73.99	23.56	97	53	91	216	70	62	0.9	83.85	6	28	1	0	0	0	0	116	59	男	4	17	88	5	205	0	1	0	0	0	1	1	0	0	0	0	0	0	0	0	0
0	18	0	0	0	0	0	0	0	49	25.49	111	69	104	190	162	44	1	87.99	7	19	1	0	0	0	0	134	66	男	5	16	76	6	201	0	1	0	0	0	1	1	0	0	0	0	0	0	0	0	0
0	20	0	0	0	0	0	0	0	63.07	20.41	117	70	152	190	81	56	1	79.7	6	19	1	0	0	1	0	148	65	男	4	18		11	226	0	1	0	0	1	0	1	0	0	0	0	0	0	0	0	0
0	27	0	0	0	0	0	0	0	55.05	26.15	128	71	90	201	162	48	0.9	95.78	7	31	1	0	0	0	0	161	69	男	4	11	170	6	203	0	1	0	0	0	1	1	0	0	0	0	0	0	0	0	0
0	16	0	0	0	0	0	0	0	55	24.79	118	66	88	182	121	39	0.9	95.81	5	19	1	0	0	0	0	142	73	男	4	12	116	6	210	0	1	0	0	0	1	1	0	0	0	0	0	0	0	0	0
0	21	0	0	0	0	0	0	0	73.07	26.69	113	62	89	229	68	59	1.1	66.21	9	20	1	0	0	0	0	152	65	男	4	15	126	6	265	0	1	0	0	0	1	1	0	0	0	0	0	0	0	0	0
0	24	0	0	0	0	0	0	0	43.02	28.28	116	72	83	150	140	29	1.1	81.77	6	19	1	1	0	0	0	126	76	男	4	14	114	6	185	0	1	0	0	0	1	0	0	0	0	0	0	0	0	0	0
0	46	0	0	0	0	0	0	0	56.02	28.44	120	79	93	208	125	39	1.3	60.99	7	43	1	1	0	0	0	135	66	男	4	18	126	6	236	0	1	0	0	0	1	0	0	0	0	0	0	0	0	0	0
0	27	0	0	0	0	0	0	0	54.99	23.4	112	79	104	277	139	41	0.9	95.82	5	25	1	0	0	0	0	129	74	男	5	13	153	6	275	0	1	0	0	0	1	1	0	0	0	0	0	0	0	0	0
0	14	0	0	0	0	0	0	0	41.03	22.11	105	56	79	144	200	33	0.5	120.58	2	17	0	0	0	0	0	122	66	女	4	8	136	5	184	0	1	0	0	1	1	1	0	0	0	0	0	0	0	0	0
0	15	0	0	0	0	0	0	0	50.11	23.79	115	73	82	174	150	31	1.2	70.03	7	19	1	0	0	0	0	131	70	男	5	19	153	6	212	0	1	0	0	0	1	1	0	0	0	0	0	0	0	0	0
0	21	0	0	0	0	0	0	0	55.98	23.23	102	62	77	197	129	42	1	83.78	8	22	1	0	0	0	0	128	66	男	4	10	184	6	230	0	1	0	0	0	1	1	0	0	0	0	0	0	0	0	0
0	42	0	0	0	0	0	0	0	64.94	30.93	112	77	91	175	120	31	1.1	70.1	7	27	1	1	1	0	0	137	73	男	4	15	149	6	309	0	1	1	0	1	1	0	0	0	0	0	0	0	0	0	0
0	44	0	0	0	0	0	0	0	43.03	25.58	112	70	75	189	84	47	0.9	104.22	9	33	1	0	0	0	0	117	67	男	5	9	162	6	183	0	1	0	0	1	1	1	0	0	0	0	0	0	0	0	0
0	20	0	0	0	0	0	0	0	56.06	18.61	105	67	92	234	48	55	1	83.73	8	18	1	0	0	0	0	137	75	男	5	18	136	6	193	0	1	0	0	0	1	1	0	0	0	0	0	0	0	0	0
0	33	0	0	0	0	0	0	0	40.01	21.09	130	84	89	153	107	40	1.2	75.18	5	28	1	0	0	0	0	135	82	男	4	10	130	6	201	0	1	0	0	0	1	1	0	0	0	0	0	0	0	0	0
0	51	0	0	0	0	0	0	0	50.96	27.05	125	75	81	177	83	51	1	86.78	7	33	1	1	0	0	0	144	77	男	4	13	108	6	276	0	1	0	0	0	1	0	0	0	0	0	0	0	0	0	0
0	22	0	0	0	0	0	0	0	46.01	24.68	110	70	83	157	92	40	1.2	72.08	6	21	1	0	0	0	0	140	73	男	5	12	76	5	253	0	1	0	0	1	1	1	0	0	0	0	0	0	0	0	0
0	27	0	0	0	0	0	0	0	48	23.24	176	102	78	115	54	37	1	88.61	6	25	1	0	1	0	1	196	97	男	4	12	110	6	271	0	1	0	0	1	1	1	0	0	0	0	0	0	0	0	0
0	35	0	0	0	0	0	0	0	63.02	23.88	116	75	81	212	99	50	1.1	71.06	6	30	1	0	1	0	0	136	72	男	4	15	120	6	315	0	1	1	0	0	1	1	0	0	0	0	0	0	0	0	0
0	19	0	0	0	0	0	0	0	43.09	22.74	116	72	86	178	212	34	0.8	109.34	7	22	1	0	0	0	0	115	67	男	4	10	129	6	284	0	1	0	0	0	1	1	0	0	0	0	0	0	0	0	0
0	18	0	0	0	0	0	0	0	55.09	24.48	103	64	87	228	234	35	0.9	95.75	6	14	1	0	0	0	0	108	48	男	4	13	151	5	297	0	1	0	0	0	1	1	0	0	0	0	0	0	0	0	0
0	26	0	9	9	0	0	0	0	45.02	25.89	99	68	91	211	165	43	1.1	80.63	7	18	1	0	0	0	1	116	65	男	5	14	165	6	269	0	1	0	0	0	1	1	0	0	0	0	0	0	0	0	0
0	23	0	0	0	0	0	0	0	41.08	23.89	101	57	93	204	166	42	1	93.02	6	21	1	0	0	0	0	108	63	男	5	14	87	5	262	0	1	0	0	0	1	1	0	0	0	0	0	0	0	0	0
0	160	0	0	0	0	0	0	0	41.08	25.46	144	81	96	137	69	39	0.8	110.9	6	66	1	0	1	0	0	159	66	男	5	14	139	6	268	0	1	0	0	0	1	1	0	0	0	0	0	0	0	0	0
0	18	0	0	0	0	0	0	0	33.98	19.98	115	71	86	166	127	34	0.8	116.57	7	13	1	0	0	0	0	148	72	男	4	13	103	5	269	0	1	0	0	0	1	1	0	0	0	0	0	0	0	0	0
0	74	0	0	0	0	0	0	0	52.06	24.34	109	73	89	181	163	47	0.8	102.67	7	33	1	0	0	0	0	135	75	男	4	11	128	6	348	0	1	0	0	0	1	1	0	0	0	0	0	0	0	0	0
0	35	0	0	0	0	0	0	0	41.08	22.37	115	67	93	203	187	43	1	93.02	8	32	1	0	0	0	0	131	64	男	5	13	88	6	316	0	1	0	0	0	1	1	0	0	0	0	0	0	0	0	0
0	25	0	0	0	0	0	0	0	44.01	21.99	141	82	85	163	98	48	1	91.12	7	20	1	0	1	0	1	185	86	男	5	14	110	5	353	0	1	0	0	0	1	1	0	0	0	0	0	0	0	0	0
0	36	1	1	0	3	12.4	3	0	39.92	23.89	102	68	89	226	270	35	0.9	106.52	7	28	1	0	0	0	0	120	67	男	4	12	145	5	231	1	1	0	0	0	1	1	0	37.2	0	1	0	0	0	0	0
0	30	1	1	0	5	10	5	10	47	22.65	116	72	85	236	107	86	0.9	101.35	6	26	1	0	0	0	0	132	60	男	5	17	108	6	244	1	1	0	0	0	1	1	0	50	0	1	0	0	0	0	0
0	15	0	0	0	0	0	0	0	62.04	18.49	102	64	74	190	73	63	0.8	95.71	6	20	1	0	0	1	0	126	63	男	4	17	213	6	207	1	1	0	0	0	0	1	0	0	0	0	0	0	0	0	0
0	25	0	0	0	0	0	0	0	67.07	26.89	126	74	78	188	109	56	1	77.5	9	21	1	0	1	0	0	152	71	男	5	14	107	6	154	1	1	1	0	0	1	1	0	0	0	0	0	0	0	0	0
0	47	0	0	0	0	0	0	0	47.06	21.83	132	81	100	191	123	48	0.8	106.33	7	34	1	0	0	0	0	153	77	男	5	16	143	5	150	1	1	0	0	1	1	1	0	0	0	0	0	0	0	0	0
0	17	0	0	0	0	0	0	0	54.01	22.65	121	80	88	210	83	49	0.9	96.48	5	19	1	0	0	0	0	146	75	男	4	24	114	6	150	1	1	0	1	0	1	1	0	0	0	0	0	0	0	0	0
0	40	0	0	0	0	0	0	0	58.04	23.9	113	72	85	212	167	47	0.9	93.79	7	29	1	0	0	0	0	142	74	男	4	14	124	6	192	1	1	0	0	0	1	1	0	0	0	0	0	0	0	0	0
0	25	0	0	0	0	0	0	0	50.96	22.6	89	53	74	233	79	56	0.7	100.67	4	26	0	0	0	0	0	100	56	女	5	10	105	6	165	1	1	0	0	0	1	1	0	0	0	0	0	0	0	0	0
0	29	0	0	0	0	0	0	0	65.07	23.07	121	74	85	220	171	46	1.1	70.04	7	27	1	0	0	0	0	146	77	男	4	13	105	6	224	1	1	0	0	0	1	1	0	0	0	0	0	0	0	0	0
0	87	0	9	9	0	0	0	0	48.98	23.75	128	76	108	227	178	50	1.1	78.42	7	65	1	0	0	1	0	122	73	男	5	14	264	7	257	1	1	0	0	0	0	1	0	0	0	0	0	0	0	0	0
0	28	0	0	0	0	0	0	0	61.95	21.65	134	80	82	120	148	35	3.2	19.69	7	30	1	0	1	0	0	164	71	男	4	41	96	6	304	1	1	1	0	0	1	1	0	0	0	0	0	0	0	0	0
0	32	0	0	0	0	0	0	0	55.1	26.57	107	70	79	237	146	42	1.1	75.12	8	25	1	0	0	0	0	126	69	男	5	14	143	6	284	1	1	0	0	0	1	1	0	0	0	0	0	0	0	0	0
0	23	0	0	0	0	0	0	0	46.99	23.75	101	65	91	170	99	37	0.8	106.39	6	17	1	0	1	0	0	145	75	男	4	16	88	6	307	1	1	1	0	1	1	1	0	0	0	0	0	0	0	0	0
0	25	1	1	0	10	12.4	10	0	49.05	23.29	121	58	72	157	68	40	1	87.96	7	23	1	0	0	0	0	137	59	男	4	13	64	5	284	2	1	0	0	1	1	1	0	124	0	0	0	1	0	0	0
0	5	1	1	0	9.3	12.4	0	0	42.03	24.25	131	80	88	227	236	61	0.9	104.95	7	26	1	0	0	0	0	158	88	男	5	15	68	6	297	2	1	0	0	0	1	1	0	115.32	0	1	1	1	0	0	0
0	15	1	1	0	10	10	10	10	48.02	23.69	127	81	110	157	131	50	0.8	105.62	7	21	1	0	1	0	0	146	82	男	5	16	162	6	252	2	1	1	0	0	1	1	1	100	0	1	0	1	0	0	0
0	31	1	1	0	10	10	10	10	48.95	20.24	136	87	86	246	67	88	1	88.02	5	23	1	0	0	0	0	162	78	男	5	19	80	6	231	2	1	0	0	0	1	1	0	100	0	1	0	1	0	0	0
0	37	1	1	0	5	10	5	10	53	25.42	118	84	88	189	199	48	1	85.55	7	34	1	0	0	1	0	136	79	男	5	11	206	4	298	2	1	0	0	1	0	1	0	50	0	1	0	0	0	0	0
0	59	1	1	0	20	5	20	5	52.05	28.44	113	66	97	228	81	51	1	86.12	10	43	1	1	0	0	1	137	69	男	5	15	67	6	211	2	1	0	0	0	1	0	0	100	1	0	0	1	0	0	0
0	39	2	1	1	3	5	3	5	60.98	29.37	136	87	93	158	140	42	1	80.88	6	25	1	1	1	0	0	169	84	男	4	11	151	6	214	2	1	1	0	0	1	0	0	15	0	0	0	0	0	0	0
0	30	1	1	0	1	5	1	5	55.99	28.75	127	78	81	193	122	38	1	83.77	8	22	1	1	0	0	0	150	78	男	5	12	102	5	211	2	1	0	0	1	1	0	0	5	0	0	0	0	0	0	0
0	13	0	0	0	0	0	0	0	77.06	24.09	127	66	195	172	130	57	1.1	64.38	6	25	1	0	0	1	0	140	60	男	5	20		10	240	2	1	0	0	0	0	1	0	0	0	0	0	0	0	0	0
0	29	0	0	0	0	0	0	0	62.06	23.63	112	70	87	170	63	57	0.9	91.18	6	24	1	0	0	1	0	131	66	男	5	14	157	6	173	2	1	0	0	0	0	1	0	0	0	0	0	0	0	0	0
0	25	0	0	0	0	0	0	0	64.97	28.15	113	75	107	257	108	61	1	78.65	7	23	1	1	0	0	0	139	74	男	5	15	178	6	269	2	1	0	0	0	1	0	0	0	0	0	0	0	0	0	0
0	79	0	9	0	0	0	0	0	60.99	27.24	127	68	99	144	92	21	1	80.88	6	45	1	1	0	0	0	172	69	男	4	15	196	6	172	2	1	0	0	1	1	0	0	0	0	0	0	0	0	0	0
0	36	0	0	0	0	0	0	0	55.89	25.11	109	63	90	289	108	68	1	83.83	7	42	1	0	0	0	1	104	57	男	5	20	88	6	145	2	1	0	0	0	1	1	0	0	0	0	0	0	0	0	0
0	30	0	0	0	0	0	0	0	68.98	26.24	133	82	85	231	95	54	1.1	68.14	6	31	1	0	0	0	0	160	81	男	4	13	168	6	218	2	1	0	0	1	1	1	0	0	0	0	0	0	0	0	0
0	37	0	0	0	0	0	0	0	54.01	23.88	109	75	93	197	200	45	1	84.94	7	27	1	0	0	0	0	131	75	男	5	11	113	6	156	2	1	0	0	0	1	1	0	0	0	0	0	0	0	0	0
0	28	0	0	0	0	0	0	0	45.07	29.89	120	67	88	204	199	50	0.9	102.73	8	24	1	1	0	0	0	155	71	男	4	18	96	6	207	2	1	0	0	0	1	0	0	0	0	0	0	0	0	0	0
0	25	0	0	0	0	0	0	0	61.94	26.2	127	79	149	250	215	48	0.9	91.26	6	20	1	0	0	1	0	166	79	男	5	12		8	299	2	1	0	0	0	0	1	0	0	0	0	0	0	0	0	0
0	48	0	0	0	0	0	0	0	57.07	24.36	120	73	73	169	68	57	0.8	99.11	6	39	1	0	1	0	0	143	73	男	4	18	163	6	213	2	1	1	0	0	1	1	0	0	0	0	0	0	0	0	0
0	21	0	0	0	0	0	0	0	49.99	24.11	115	66	98	161	72	45	0.9	99.25	6	24	1	0	0	0	0	128	64	男	5	13	75	6	207	2	1	0	0	0	1	1	0	0	0	0	0	0	0	0	0
0	30	0	0	0	0	0	0	0	54.03	26.74	148	90	87	208	85	44	1	84.93	6	19	1	0	1	0	1	191	91	男	4	10	143	6	223	2	1	1	0	0	1	1	0	0	0	0	0	0	0	0	0
0	21	0	0	0	0	0	0	0	49.03	28.06	99	61	87	207	217	40	1	87.97	9	25	1	1	0	0	0	123	62	男	4	16	170	6	267	2	1	0	0	0	1	0	0	0	0	0	0	0	0	0	0
0	29	0	0	0	0	0	0	0	55.95	23.6	165	105	94	159	112	35	1.1	74.67	7	22	1	0	1	0	1	198	103	男	4	18	105	5	234	2	1	1	0	0	1	1	0	0	0	0	0	0	0	0	0
0	30	0	0	0	0	0	0	0	50.98	22.79	132	81	93	204	91	61	0.9	98.56	5	24	1	0	0	0	0	142	75	男	5	10	114	5	213	2	1	0	0	1	1	1	0	0	0	0	0	0	0	0	0
0	103	0	0	0	0	0	0	0	44.1	24.83	106	70	93	253	179	37	0.9	103.44	7	49	1	0	0	0	0	120	69	男	4	10	118	6	283	2	1	0	0	1	1	1	0	0	0	0	0	0	0	0	0
0	42	0	0	0	0	0	0	0	41.9	27.81	112	58	95	185	96	46	1.1	82.42	7	19	1	1	0	0	1	127	66	男	5	14	141	6	267	2	1	0	0	1	1	0	0	0	0	0	0	0	0	0	0
0	15	0	0	0	0	0	0	0	40.01	25.89	100	57	89	177	160	48	1	93.72	7	18	1	0	0	0	0	112	56	男	4	10	149	6	321	2	1	0	0	0	1	1	0	0	0	0	0	0	0	0	0
0	21	0	0	0	0	0	0	0	50.1	22.14	97	57	51	173	51	60	1	87.31	5	23	1	0	0	0	0	104	55	男	5	15	117	5	322	2	1	0	0	0	1	1	0	0	0	0	0	0	0	0	0
0	12	0	0	0	0	0	0	0	40.93	19.75	117	74	67	233	92	45	1.1	82.98	6	15	1	0	0	0	0	131	72	男	5	17	180	5	338	2	1	0	0	0	1	1	0	0	0	0	0	0	0	0	0
0	15	0	0	0	0	0	0	0	53.94	22.94	110	70	84	295	143	46	1.1	75.73	6	18	1	0	0	0	0	127	65	男	5	16	110	6	437	2	1	0	0	0	1	1	0	0	0	0	0	0	0	0	0
0	66	0	0	0	0	0	0	0	53.97	24.04	121	68	94	202	132	49	1	84.97	8	39	1	0	0	0	1	135	67	男	4	15	107	6	236	0	1	0	0	1	1	1	0	0	0	0	0	0	0	0	0
0	43	0	0	0	0	0	0	0	39.92	26.72	112	73	86	274	201	42	1	93.78	7	25	1	0	0	0	0	156	72	男	5	11	105	5	203	0	1	0	0	0	1	1	0	0	0	0	0	0	0	0	0
0	56	0	0	0	0	0	0	0	43.01	22.11	136	77	83	250	97	54	1	91.77	8	31	1	0	0	0	1	180	87	男	5	12	183	5	361	0	1	0	0	0	1	1	0	0	0	0	0	0	0	0	0
0	23	0	0	0	0	0	0	0	46.1	24.27	98	56	89	277	205	45	0.9	102	9	19	1	0	0	0	0	123	65	男	5	9	138	5	311	1	1	0	0	0	1	1	0	0	0	0	0	0	0	0	0
0	35	1	1	0	2	10	2	10	36.03	25.32	120	68	93	185	100	48	0.8	114.9	6	21	1	0	1	0	0	133	68	男	4	17	128	6	335	2	1	1	0	0	1	1	0	20	0	1	0	0	0	0	0
0	17	0	0	0	0	0	0	0	53.94	25.05	115	78	78	226	50	41	0.9	96.53	6	22	1	0	0	0	1	138	72	男	4	13	99	6	276	2	1	0	0	0	1	1	1	0	0	0	0	0	0	0	0
0	52	0	0	0	0	0	0	0	51.02	25.33	116	81	91	206	119	43	1.1	77.3	9	35	1	0	0	0	0	142	81	男	4	12	102	6	230	2	1	0	0	0	1	1	0	0	0	0	0	0	0	0	0
0	16	0	0	0	0	0	0	0	62.04	21.41	132	80	97	233	101	45	1.1	71.55	8	21	1	0	0	0	0	155	73	男	5	17	90	6	288	2	1	0	0	0	1	1	0	0	0	0	0	0	0	0	0
0	59	0	9	9	0	0	0	0	37.08	23.89	124	72	93	244	282	41	0.8	114.06	8	31	1	0	0	0	0	140	71	男	5	13	109	5	183	2	1	0	0	0	1	1	0	0	0	0	0	0	0	0	0
0	42	0	0	0	0	0	0	0	56.08	23.04	110	67	96	233	88	61	0.9	95.09	6	35	1	0	0	0	0	131	71	男	5	14	142	6	234	0	1	0	0	0	1	1	0	0	0	0	0	0	0	0	0
0	31	0	0	0	0	0	0	0	42.97	26.79	110	65	94	213	322	40	0.9	104.26	9	23	1	0	0	0	0	128	73	男	5	13	101	6	230	0	1	0	0	0	1	1	0	0	0	0	0	0	0	0	0
0	51	0	0	0	0	0	0	0	40.92	24.73	125	70	85	162	110	39	0.7	117.29	6	34	1	0	0	0	0	125	62	男	4	17	181	6	240	0	1	0	0	0	1	1	0	0	0	0	0	0	0	0	0
0	20	0	0	0	0	0	0	0	41.99	25.93	107	65	93	192	92	57	1.1	82.37	5	16	1	0	0	0	1	118	65	男	5	17	91	6	251	0	1	0	0	0	1	1	0	0	0	0	0	0	0	0	0
0	20	0	0	0	0	0	0	0	42.09	22.95	115	72	84	193	182	39	0.8	110.11	7	23	1	0	0	0	0	122	65	男	4	11	110	5	288	0	1	0	0	0	1	1	0	0	0	0	0	0	0	0	0
0	25	0	0	0	0	0	0	0	39.02	27.17	126	72	90	197	158	59	0.9	107.2	7	21	1	1	0	0	0	147	73	男	5	12	108	5	274	0	1	0	0	0	1	0	0	0	0	0	0	0	0	0	0
0	10	0	0	0	0	0	0	0	42.04	21.03	98	64	87	160	43	54	0.7	107.18	4	16	0	0	0	0	0	110	57	女	4	6	181	5	333	0	1	0	0	0	1	1	0	0	0	0	0	0	0	0	0
0	33	0	0	0	0	0	0	0	45.01	21.51	133	78	97	172	118	46	0.9	102.78	6	29	1	0	0	0	1	168	93	男	5	13	105	5	316	0	1	0	0	0	1	1	0	0	0	0	0	0	0	0	0
0	29	0	0	0	0	0	0	0	54.03	24.58	99	62	226	225	147	45	0.7	106.96	6	24	1	0	0	1	0	122	66	男	4	11		10	217	1	1	0	0	0	0	1	0	0	0	0	0	0	0	0	0
0	51	0	0	0	0	0	0	0	63.96	25.72	127	72	97	227	143	56	1	79.21	9	38	1	0	0	0	0	169	75	男	5	18	168	6	236	1	1	0	0	0	1	1	0	0	0	0	0	0	0	0	0
0	17	0	0	0	0	0	0	0	40.99	25.58	131	68	97	189	83	55	0.9	105.72	5	23	1	0	0	0	1	151	59	男	5	9	61	6	292	1	1	0	0	0	1	1	0	0	0	0	0	0	0	0	0
0	16	1	1	0	2	5	2	5	36.97	21.04	103	60	93	176	89	44	1	95.74	8	15	1	0	0	0	0	127	58	男	4	13	167	5	307	2	1	0	0	0	1	1	0	10	0	0	0	0	0	0	0
0	10	1	1	0	1	3	1	3	38.99	21.29	110	62	87	110	92	54	0.9	107.22	5	15	1	0	0	0	1	132	64	男	4	11	110	5	265	2	1	0	0	0	1	1	0	3	0	0	0	0	0	0	0
0	25	0	0	0	0	0	0	0	58.95	24.63	108	68	81	246	86	46	1.1	73.12	7	28	1	0	0	0	0	133	66	男	5	9	105	5	212	2	1	0	0	0	1	1	0	0	0	0	0	0	0	0	0
0	40	0	0	0	0	0	0	0	45.99	22.83	116	77	69	180	56	34	0.8	107.14	7	49	1	0	0	0	0	139	81	男	4	16	74	5	191	2	1	0	0	1	1	1	0	0	0	0	0	0	0	0	0
0	32	0	0	0	0	0	0	0	60.05	23.68	112	72	89	183	173	38	0.9	92.47	7	15	1	0	0	0	0	143	73	男	5	14	124	5	179	2	1	0	0	0	1	1	0	0	0	0	0	0	0	0	0
0	31	0	9	0	0	0	0	0	39.93	19.34	95	45	86	170	107	69	0.8	92.56	4	22	0	0	0	0	0	99	48	女	4	13	66	5	196	2	1	0	0	0	1	1	0	0	0	0	0	0	0	0	0
0	11	2	1	1	1	30	1	30	29	26	123	69	79	235	74	58	0.9	115.01	6	19	1	0	1	0	0	162	77	男	5	14	81	5	394	0	1	1	0	0	1	1	0	30	0	1	0	0	0	0	0
0	30	2	1	1	5	15	5	15	67.94	22.62	106	67	88	159	118	45	1.1	68.64	5	25	1	0	0	0	0	107	65	男	4	15	130	5	176	0	1	0	0	0	1	1	0	75	0	1	0	0	0	0	0
0	101	1	1	0	15	12.4	15	0	52.04	25.31	102	68	81	164	69	44	0.8	102.68	5	53	1	0	0	0	0	110	59	男	5	11	152	5	234	0	1	0	0	1	1	1	0	186	1	0	0	1	1	0	1
0	20	0	0	0	0	0	0	0	74.99	22.49	112	65	148	207	89	51	1.1	65.32	7	32	1	0	0	1	0	139	67	男	4	20		9	220	0	1	0	1	0	0	1	0	0	0	0	0	0	0	0	0
0	17	0	0	0	0	0	0	0	75.97	20.42	120	68	81	130	69	33	0.7	91.69	5	23	1	0	1	0	0	159	62	男	4	11	147	4	108	0	1	1	0	0	1	1	0	0	0	0	0	0	0	0	0
0	10	0	0	0	0	0	0	0	68.1	26.86	167	88	92	111	61	43	2.8	22.16	7	22	1	0	1	0	0	206	89	男	5	32	179	5	209	0	1	1	0	1	1	1	0	0	0	0	0	0	0	0	0
0	31	0	0	0	0	0	0	0	76.95	21	135	59	90	100	88	26	1	72.3	8	35	1	0	1	0	0	168	63	男	4	19	172	6	158	0	1	1	0	1	1	1	0	0	0	0	0	0	0	0	0
0	29	0	9	9	0	0	0	0	65.93	25.74	126	75	86	200	44	42	0.9	88.73	7	24	1	0	0	0	0	146	78	男	4	14	116	6	160	0	1	0	0	1	1	1	0	0	0	0	0	0	0	0	0
0	14	0	0	0	0	0	0	0	52.98	24.77	113	68	86	133	206	31	0.8	102	8	14	1	0	0	0	1	139	67	男	4	12	64	6	157	0	1	0	0	0	1	1	0	0	0	0	0	0	0	0	0
0	16	0	0	0	0	0	0	0	54.94	21.38	118	81	90	216	93	56	1.2	67.69	7	27	1	0	0	0	0	140	82	男	5	14	117	5	165	0	1	0	0	0	1	1	0	0	0	0	0	0	0	0	0
0	13	0	0	0	0	0	0	0	77.93	23.32	172	95	93	199	123	35	1	71.81	6	18	1	0	1	0	0	192	87	男	5	13	118	5	230	0	1	1	0	0	1	1	0	0	0	0	0	0	0	0	0
0	21	0	0	0	0	0	0	0	52.02	27.62	129	90	112	171	103	43	0.9	97.84	5	23	1	1	1	1	0	150	85	男	4	12		7	268	0	1	0	0	0	0	0	0	0	0	0	0	0	0	0	0
0	14	0	0	0	0	0	0	0	56.01	25.67	114	70	90	222	174	52	1.2	67.19	7	21	1	0	0	0	0	146	72	男	4	17	55	5	229	0	1	0	0	0	1	1	0	0	0	0	0	0	0	0	0
0	21	0	0	0	0	0	0	0	35.93	22.74	104	59	100	165	65	46	0.7	121.47	6	26	1	0	0	0	0	121	59	男	5	13	101	5	190	0	1	0	0	1	1	1	0	0	0	0	0	0	0	0	0
0	22	0	0	0	0	0	0	0	73.93	25.51	110	63	93	226	237	33	1.3	53.78	8	20	1	0	0	0	0	145	59	男	4	20	94	5	259	0	1	0	0	0	1	1	0	0	0	0	0	0	0	0	0
0	65	0	0	0	0	0	0	0	57.07	25.66	98	58	89	195	87	63	1.1	74.09	7	42	1	0	0	0	0	120	64	男	5	11	141	6	173	0	1	0	0	0	1	1	0	0	0	0	0	0	0	0	0
0	16	0	0	0	0	0	0	0	49.05	18.91	102	64	72	245	77	50	0.9	99.9	7	20	1	0	0	0	0	117	65	男	4	17	70	6	163	0	1	0	0	0	1	1	0	0	0	0	0	0	0	0	0
0	152	0	0	0	0	0	0	0	43.95	22.35	116	71	100	187	136	40	0.9	103.55	6	59	1	0	0	0	0	125	63	男	5	10	188	6	179	0	1	0	0	0	1	1	0	0	0	0	0	0	0	0	0
0	156	0	0	0	0	0	0	0	48.03	28.8	115	61	104	207	77	78	1.1	78.95	9	79	1	1	0	0	0	140	60	男	4	14	67	6	277	0	1	0	0	1	1	0	0	0	0	0	0	0	0	0	0
0	28	0	9	9	0	0	0	0	39.93	23.22	94	60	79	188	131	54	0.5	121.51	6	23	0	0	0	1	0	98	63	女	4	9	206	6	275	0	1	0	0	0	0	1	0	0	0	0	0	0	0	0	0
0	16	0	0	0	0	0	0	0	59	22.19	107	71	96	210	105	48	0.7	95.14	5	14	0	0	0	0	0	111	67	女	4	13	112	6	232	0	1	0	0	0	1	1	0	0	0	0	0	0	0	0	0
0	31	0	0	0	0	0	0	0	58.07	20.78	142	91	81	115	59	38	1.2	66.22	7	25	1	0	1	0	0	168	83	男	4	11	119	5	206	0	1	1	0	0	1	1	0	0	0	0	0	0	0	0	0
0	21	0	0	0	0	0	0	0	68.96	22.54	112	75	96	173	107	39	0.9	86.87	6	19	1	0	0	0	0	161	86	男	4	12	66	6	281	0	1	0	0	0	1	1	0	0	0	0	0	0	0	0	0
0	22	0	0	0	0	0	0	0	57.9	25.46	101	65	97	208	95	46	1.1	73.66	8	19	1	0	0	0	1	120	71	男	5	19	139	5	232	0	1	0	0	1	1	1	0	0	0	0	0	0	0	0	0
0	33	0	9	9	0	0	0	0	49	24.53	121	71	88	213	174	44	0.8	104.9	6	27	1	0	0	0	0	149	73	男	5	16	100	6	213	0	1	0	0	1	1	1	0	0	0	0	0	0	0	0	0
0	32	0	9	9	0	0	0	0	53.01	23.09	115	66	94	207	152	33	1	85.54	7	24	1	0	0	0	0	128	70	男	4	13	132	6	240	0	1	0	0	0	1	1	0	0	0	0	0	0	0	0	0
0	21	0	0	0	0	0	0	0	56	23.09	116	74	90	186	66	53	1	83.76	6	19	1	0	0	0	0	146	68	男	4	28	109	6	277	0	1	0	0	0	1	1	0	0	0	0	0	0	0	0	0
0	24	0	0	0	0	0	0	0	45.06	22.87	99	51	86	149	152	49	0.8	89.29	4	23	0	0	0	0	0	104	55	女	5	7	90	5	219	0	1	0	0	1	1	1	0	0	0	0	0	0	0	0	0
0	25	0	0	0	0	0	0	0	55.05	25.25	143	80	80	241	69	61	0.9	95.78	8	23	1	0	1	0	0	161	79	男	4	12	131	6	284	0	1	1	0	1	1	1	0	0	0	0	0	0	0	0	0
0	56	0	0	0	0	0	0	0	35.07	26.75	116	71	88	172	74	45	0.9	110.21	6	27	1	0	0	0	0	125	69	男	5	15	85	5	186	0	1	0	0	0	1	1	0	0	0	0	0	0	0	0	0
0	11	0	0	0	0	0	0	0	38.07	26.02	110	63	89	170	79	44	0.9	107.91	5	11	1	0	0	0	0	133	68	男	5	14	74	6	230	0	1	0	0	0	1	1	0	0	0	0	0	0	0	0	0
0	18	0	0	0	0	0	0	0	41.06	26.91	120	67	93	205	172	44	1	93.03	7	22	1	0	0	0	0	150	73	男	4	12	64	6	274	0	1	0	0	0	1	1	0	0	0	0	0	0	0	0	0
0	16	0	0	0	0	0	0	0	27.03	25.3	111	62	88	164	45	55	0.9	116.62	5	17	1	0	0	0	0	129	67	男	5	12	76	4	213	0	1	0	0	0	1	1	0	0	0	0	0	0	0	0	0
0	10	0	9	9	0	0	0	0	30.08	18.37	101	59	82	166	52	60	0.8	99.19	5	17	0	0	0	0	0	104	50	女	4	11	68	6	237	0	1	0	0	0	1	1	0	0	0	0	0	0	0	0	0
0	30	0	0	0	0	0	0	0	45.02	24.59	121	73	89	199	157	49	1	90.48	7	23	1	0	0	0	0	137	73	男	5	16	102	5	240	0	1	0	0	0	1	1	0	0	0	0	0	0	0	0	0
0	27	0	0	0	0	0	0	0	41.05	24.9	114	70	86	226	66	62	1.2	74.63	7	21	1	0	0	0	1	144	83	男	5	11	107	6	218	0	1	0	0	0	1	1	0	0	0	0	0	0	0	0	0
0	19	0	0	0	0	0	0	0	40.03	23.2	107	72	78	203	63	64	0.8	111.72	5	28	1	0	0	0	0	123	70	男	5	8	124	5	272	0	1	0	0	0	1	1	0	0	0	0	0	0	0	0	0
0	28	0	0	0	0	0	0	0	32.02	18.22	108	62	83	181	71	50	1.1	88.34	8	25	1	0	0	0	0	121	59	男	5	19	55	5	200	0	1	0	0	1	1	1	0	0	0	0	0	0	0	0	0
0	35	0	9	9	0	0	0	0	33.03	24.61	115	67	96	204	108	36	1.4	65.53	12	30	1	0	1	0	0	130	70	男	5	24	111	5	245	0	1	1	0	0	1	1	0	0	0	0	0	0	0	0	0
0	25	0	0	0	0	0	0	0	43.94	22.46	106	67	86	196	104	44	0.9	103.55	7	22	1	0	0	0	0	128	65	男	4	12	108	6	306	0	1	0	0	0	1	1	0	0	0	0	0	0	0	0	0
0	12	0	9	9	0	0	0	0	24.97	21.32	104	56	90	175	62	55	0.7	120.83	5	12	0	0	0	0	0	109	56	女	4	12	93	5	239	0	1	0	0	0	1	1	0	0	0	0	0	0	0	0	0
0	28	0	0	0	0	0	0	0	29	22.55	119	75	78	206	74	55	0.9	115.01	6	24	1	0	0	0	0	127	69	男	5	13	105	5	241	0	1	0	0	0	1	1	0	0	0	0	0	0	0	0	0
0	33	0	0	0	0	0	0	0	24.98	20.57	103	54	72	126	89	48	0.8	124.18	5	26	1	0	0	0	0	118	57	男	5	7	64	5	215	0	1	0	0	0	1	1	0	0	0	0	0	0	0	0	0
0	71	0	9	9	0	0	0	0	34.97	24.96	118	74	90	231	109	42	0.7	122.29	6	33	1	0	0	0	0	128	71	男	5	12	118	6	289	0	1	0	0	0	1	1	0	0	0	0	0	0	0	0	0
0	20	0	0	0	0	0	0	0	72.99	20.8	120	70	99	255	100	48	1.2	59.63	7	20	1	0	0	0	0	161	75	男	5	18	77	6	433	0	1	0	0	0	1	1	0	0	0	0	0	0	0	0	0
0	46	0	9	9	0	0	0	0	45.03	24.96	103	59	99	158	206	31	0.7	113.95	7	26	1	0	0	0	0	114	54	男	4	10	140	6	468	0	1	0	0	0	1	1	0	0	0	0	0	0	0	0	0
0	67	0	0	0	0	0	0	0	26.97	24.58	106	56	89	209	91	41	1.1	91.53	8	28	1	0	0	0	0	111	54	男	5	17	113	6	350	0	1	0	0	0	1	1	0	0	0	0	0	0	0	0	0
0	27	2	1	1	10	20	10	20	38.93	20.16	107	62	91	241	332	34	0.9	107.26	4	18	1	0	0	0	0	109	57	男	4	18	161	6	335	1	1	0	0	1	1	1	0	200	0	1	1	1	1	0	1
0	63	1	1	0	9.3	12.4	0	0	46.97	23.01	125	62	87	132	82	35	1.1	79.54	6	33	1	0	1	0	0	120	63	男	4	13	144	6	158	1	1	1	0	1	1	1	0	115.32	0	1	1	1	0	0	0
0	44	1	1	0	9.3	12.4	0	0	49.02	25.33	110	63	89	229	162	45	1.2	70.57	6	35	1	0	0	0	0	122	72	男	5	19	86	5	248	1	1	0	0	0	1	1	0	115.32	0	1	1	1	0	0	0
0	12	1	1	0	3	6	3	6	55.96	24.53	149	92	114	160	67	58	0.9	95.17	5	16	1	0	1	1	0	171	87	男	4	13		7	258	1	1	0	0	0	0	1	0	18	0	1	0	0	0	0	0
0	22	0	0	0	0	0	0	0	69	19.91	143	80	97	181	117	33	0.9	86.84	5	22	1	0	1	0	0	121	75	男	4	15	155	6	138	1	1	0	1	0	1	1	0	0	0	0	0	0	0	0	0
0	21	0	0	0	0	0	0	0	42.04	23.75	108	77	79	156	67	45	0.8	110.15	6	26	1	0	0	0	0	128	74	男	4	9	181	6	103	1	1	0	0	0	1	1	0	0	0	0	0	0	0	0	0
0	22	0	0	0	0	0	0	0	71.02	19.13	107	54	91	143	48	64	0.9	85.62	6	28	1	0	0	0	1	139	58	男	5	17	98	6	149	1	1	0	0	0	1	1	0	0	0	0	0	0	0	0	0
0	43	0	9	9	0	0	0	0	78.98	18.91	114	60	78	199	59	70	0.8	84.98	7	35	1	0	1	0	0	135	31	男	4	21	95	6	209	1	1	1	0	0	1	1	0	0	0	0	0	0	0	0	0
0	36	0	0	0	0	0	0	0	55.91	23.9	120	82	88	230	153	43	0.7	105.56	5	30	1	0	0	0	1	148	72	男	5	8	121	6	183	1	1	0	0	1	1	1	0	0	0	0	0	0	0	0	0
0	23	0	0	0	0	0	0	0	60.08	25	129	82	76	186	97	53	0.9	92.45	5	27	1	0	0	0	0	170	87	男	4	21	139	6	245	1	1	0	0	0	1	1	0	0	0	0	0	0	0	0	0
0	20	0	0	0	0	0	0	0	64.08	27.53	109	69	97	196	75	59	0.9	89.89	6	17	1	1	0	0	0	145	71	男	4	22	75	5	271	1	1	0	0	0	1	0	0	0	0	0	0	0	0	0	0
0	22	0	0	0	0	0	0	0	49.03	23.49	122	74	82	164	95	43	1	87.97	6	17	1	0	0	0	0	155	79	男	4	12	47	5	212	1	1	0	0	0	1	1	0	0	0	0	0	0	0	0	0
0	27	0	0	0	0	0	0	0	46.03	22.95	127	78	90	148	111	42	1	89.84	7	26	1	0	1	0	0	160	84	男	5	11	134	5	195	1	1	1	0	0	1	1	0	0	0	0	0	0	0	0	0
0	33	0	0	0	0	0	0	0	42.01	20.66	134	80	126	163	84	62	0.9	104.97	6	24	1	0	0	1	0	163	65	男	5	13	176		284	1	1	0	0	0	0	1	0	0	0	0	0	0	0	0	0
0	22	1	1	0	2	20	2	20	55.09	24.67	102	66	77	198	111	56	1.1	75.13	8	26	1	0	0	0	0	124	65	男	4	14	116	5	306	2	1	0	0	0	1	1	0	40	0	1	0	0	0	0	0
0	485	1	1	0	18	12.4	18	0	33.06	28.33	126	77	93	178	304	49	0.8	117.32	7	195	1	1	1	0	0	151	83	男	4	16	168	5	161	2	1	1	0	1	1	0	0	223.2	1	0	0	1	1	1	1
0	19	1	1	0	9.3	12.4	0	0	66.05	21.98	108	69	86	210	97	62	0.9	88.66	7	26	1	0	0	0	0	129	73	男	4	14	66	6	249	2	1	0	0	0	1	1	0	115.32	0	1	1	1	0	0	0
0	19	1	1	0	3	10	3	10	47.99	24.31	118	81	82	204	63	48	1	88.61	7	22	1	0	0	0	0	129	74	男	5	12	77	5	214	2	1	0	0	0	1	1	0	30	0	1	0	0	0	0	0
0	57	1	1	0	10	8	10	8	55.05	21.12	121	74	115	219	170	45	1.1	75.15	7	52	1	0	0	0	0	145	68	男	4	10	166	6	260	2	1	0	0	0	1	1	0	80	0	1	0	0	0	0	0
0	34	1	1	0	1	2	1	2	24.04	22.69	133	70	95	194	77	49	0.9	119.09	7	27	1	0	0	0	0	123	65	男	5	10	119	5	230	2	1	0	0	1	1	1	0	2	0	0	0	0	0	0	0
0	95	0	0	0	0	0	0	0	54.06	27.57	120	79	89	256	107	51	0.9	96.45	7	59	1	1	0	1	0	177	82	男	4	20	257	6	120	2	1	0	0	1	0	0	0	0	0	0	0	0	0	0	0
0	16	0	0	0	0	0	0	0	73.92	26.13	134	74	85	138	59	46	1.1	65.82	6	23	1	0	1	0	0	145	74	男	4	14	192	6	157	2	1	1	0	1	1	1	0	0	0	0	0	0	0	0	0
0	18	0	0	0	0	0	0	0	71.93	26.14	162	85	91	203	112	47	1.2	60.08	7	25	1	0	1	0	0	185	69	男	4	17	155	5	146	2	1	1	0	0	1	1	0	0	0	0	0	0	0	0	0
0	74	0	9	9	0	0	0	0	52.05	26.42	115	64	77	110	101	12	1	86.12	4	58	1	0	0	1	0	126	65	男	4	8	249	6	197	2	1	0	0	1	0	1	0	0	0	0	0	0	0	0	0
0	14	0	0	0	0	0	0	0	54.02	27.19	114	76	93	176	107	55	1.2	68.13	9	20	1	1	1	0	0	151	83	男	4	20	96	6	239	2	1	1	0	0	1	0	0	0	0	0	0	0	0	0	0
0	21	0	0	0	0	0	0	0	64.01	20.82	133	71	93	174	86	29	0.8	94.4	8	16	1	0	0	0	0	157	70	男	4	14	78	6	180	2	1	0	0	0	1	1	0	0	0	0	0	0	0	0	0
0	18	0	0	0	0	0	0	0	65.04	22.74	102	63	121	154	59	44	1	78.61	9	16	1	0	0	1	0	132	64	男	5	23		7	272	2	1	0	0	1	0	1	0	0	0	0	0	0	0	0	0
0	19	0	0	0	0	0	0	0	67.89	27.99	151	83	83	216	95	57	1	77.05	7	24	1	1	1	0	1	189	74	男	4	16	80	6	271	2	1	0	0	0	1	0	0	0	0	0	0	0	0	0	0
0	17	0	9	9	0	0	0	0	72.1	26.96	156	88	82	193	120	44	0.7	94.22	5	20	1	0	1	0	0	180	87	男	5	13	97	6	279	2	1	0	0	0	1	1	0	0	0	0	0	0	0	0	0
0	20	0	0	0	0	0	0	0	40.96	28.57	109	71	92	154	69	65	0.7	108	4	22	0	1	0	0	0	133	82	女	4	12	116	5	204	2	1	0	0	0	1	0	0	0	0	0	0	0	0	0	0
0	27	0	0	0	0	0	0	0	64.02	26.38	129	86	88	225	111	60	0.9	89.93	6	25	1	0	1	0	0	145	84	男	5	15	111	5	229	2	1	1	0	0	1	1	0	0	0	0	0	0	0	0	0
0	27	0	0	0	0	0	0	0	56.92	25.66	108	66	100	191	143	38	1	83.22	7	20	1	0	0	0	0	128	63	男	5	15	138	6	275	2	1	0	0	0	1	1	0	0	0	0	0	0	0	0	0
0	11	0	0	0	0	0	0	0	54	19.87	121	76	92	201	181	44	1.1	75.7	6	19	1	0	0	0	1	145	77	男	5	12	130	5	249	2	1	0	0	0	1	1	0	0	0	0	0	0	0	0	0
0	16	0	9	9	0	0	0	0	51.02	25.24	128	72	79	276	121	96	1	86.75	8	26	1	0	0	0	1	136	86	男	5	12	64	6	248	2	1	0	0	0	1	1	0	0	0	0	0	0	0	0	0
0	17	0	0	0	0	0	0	0	48	25.44	105	58	84	257	124	67	0.9	100.64	5	20	1	0	0	0	0	126	71	男	4	8	95	6	263	2	1	0	0	0	1	1	0	0	0	0	0	0	0	0	0
0	42	0	0	0	0	0	0	0	53.04	23.19	117	71	83	230	84	45	1.3	62.28	7	31	1	0	1	0	0	136	65	男	5	15	103	6	220	2	1	1	0	1	1	1	0	0	0	0	0	0	0	0	0
0	67	0	0	0	0	0	0	0	48.95	25.84	123	77	80	176	81	44	0.9	99.97	6	33	1	0	0	0	0	156	75	男	4	9	89	6	225	2	1	0	0	0	1	1	0	0	0	0	0	0	0	0	0
0	11	0	9	9	0	0	0	0	46.9	23.95	132	78	93	211	72	68	1.1	79.57	6	19	1	0	0	0	1	144	75	男	5	10	190	6	271	2	1	0	0	0	1	1	0	0	0	0	0	0	0	0	0
0	19	0	9	9	0	0	0	0	45.98	24.1	106	70	86	225	106	55	0.7	113.19	6	19	1	0	0	0	0	143	74	男	5	15	111	6	216	2	1	0	0	0	1	1	0	0	0	0	0	0	0	0	0
0	19	0	0	0	0	0	0	0	33.92	22.06	106	62	94	164	106	39	0.6	119.37	4	20	0	0	0	0	0	117	63	女	5	10	76	6	247	2	1	0	0	0	1	1	0	0	0	0	0	0	0	0	0
0	63	0	0	0	0	0	0	0	37.05	25.57	122	78	93	178	89	39	0.8	114.08	7	29	1	0	0	0	0	142	80	男	4	16	129	6	393	2	1	0	0	0	1	1	0	0	0	0	0	0	0	0	0
0	52	1	1	0	1	10	1	10	35.02	29.69	121	82	84	205	139	39	1.1	86.5	8	33	1	1	0	0	0	139	83	男	5	13	99	6	275	0	1	0	0	1	1	0	0	10	0	1	0	0	0	0	0
0	26	0	0	0	0	0	0	0	39.07	24.51	107	67	157	158	64	47	0.9	107.16	7	18	1	0	0	1	0	120	67	男	5	15	92	6	240	0	1	0	0	0	0	1	0	0	0	0	0	0	0	0	0
0	24	0	0	0	0	0	0	0	52.98	26.28	116	85	97	207	171	43	1	85.56	10	21	1	0	0	0	0	118	72	男	5	15	99	6	217	0	1	0	0	0	1	1	0	0	0	0	0	0	0	0	0
0	34	0	0	0	0	0	0	0	48.01	27.4	127	76	90	262	113	53	1	88.6	7	35	1	1	0	0	1	145	81	男	4	11	165	6	256	0	1	0	0	0	1	0	0	0	0	0	0	0	0	0	0
0	30	0	0	0	0	0	0	0	62.05	25.07	110	72	87	152	130	39	0.9	91.19	4	24	1	0	0	0	0	140	76	男	4	13	113	6	300	0	1	0	0	0	1	1	0	0	0	0	0	0	0	0	0
0	24	0	0	0	0	0	0	0	42.98	21.3	113	64	99	121	64	42	0.6	123.16	5	23	1	0	0	0	0	104	54	男	4	11	129	5	263	0	1	0	0	0	1	1	0	0	0	0	0	0	0	0	0
0	48	0	0	0	0	0	0	0	38.09	23.76	101	65	81	212	110	32	1.2	76.2	8	35	1	0	0	0	0	114	58	男	4	17	75	6	245	0	1	0	0	0	1	1	0	0	0	0	0	0	0	0	0
0	44	0	0	0	0	0	0	0	38	24.87	119	73	93	240	289	28	0.9	107.97	5	24	1	0	0	0	0	135	67	男	5	11	129	6	255	0	1	0	0	0	1	1	0	0	0	0	0	0	0	0	0
0	35	1	1	0	8	20	8	20	52.99	27.54	106	69	90	168	144	31	1.2	68.63	7	18	1	1	0	1	0	128	66	男	4	17	205	6	227	1	1	0	0	1	0	0	0	160	0	1	1	1	1	0	1
0	16	1	1	0	9.3	12.4	0	0	36.96	26.59	123	65	100	195	119	49	1	95.75	7	24	1	0	0	0	1	119	57	男	5	18	81	6	254	1	1	0	0	0	1	1	0	115.32	0	1	1	1	0	0	0
0	106	0	0	0	0	0	0	0	54.98	22.74	106	59	87	177	87	57	0.9	95.83	6	56	1	0	0	0	1	144	64	男	4	14	131	6	104	1	1	0	0	1	1	1	0	0	0	0	0	0	0	0	0
0	72	0	9	9	0	0	0	0	44.03	20.84	103	61	73	202	99	38	0.9	103.49	7	34	1	0	0	0	0	123	67	男	4	11	173	5	157	1	1	0	0	1	1	1	0	0	0	0	0	0	0	0	0
0	15	0	0	0	0	0	0	0	54.96	18.77	118	74	88	223	125	60	0.7	97.88	4	18	0	0	1	0	1	140	78	女	5	15	141	5	344	1	1	1	0	1	1	1	0	0	0	0	0	0	0	0	0
0	36	1	1	0	7	3	7	3	46.02	23.72	114	61	90	228	87	69	0.9	102.05	8	30	1	0	0	0	0	143	73	男	5	13	112	6	266	2	1	0	0	0	1	1	0	21	0	0	0	0	0	0	0
0	39	1	1	0	5	1	5	1	47.05	24.41	132	81	92	176	98	61	1	89.2	7	28	1	0	0	0	1	148	84	男	5	10	133	6	183	2	1	0	0	1	1	1	0	5	0	0	0	0	0	0	0
0	26	0	0	0	0	0	0	0	53.93	27.66	123	70	103	173	72	57	0.8	101.33	7	27	1	1	0	0	0	156	80	男	4	19	127	6	244	2	1	0	0	0	1	0	0	0	0	0	0	0	0	0	0
0	34	0	0	0	0	0	0	0	53	36.18	123	74	86	173	87	65	1.1	76.24	6	26	1	1	1	0	0	157	77	男	4	15	110	6	241	2	1	1	0	0	1	0	0	0	0	0	0	0	0	0	0
0	32	0	0	0	0	0	0	0	60.11	27.52	120	85	88	180	134	40	0.8	97.02	7	27	1	1	0	0	1	145	78	男	4	11	171	6	228	2	1	0	0	0	1	0	1	0	0	0	0	0	0	0	0
0	52	0	0	0	0	0	0	0	51.06	23.27	127	79	104	256	108	42	0.8	103.39	8	30	1	0	0	0	0	149	76	男	4	13	127	6	252	2	1	0	0	0	1	1	0	0	0	0	0	0	0	0	0
0	14	0	0	0	0	0	0	0	45.04	24.13	111	61	83	137	59	42	0.8	107.85	6	14	1	0	0	0	0	128	61	男	4	14	56	6	192	2	1	0	0	0	1	1	0	0	0	0	0	0	0	0	0
0	60	0	0	0	0	0	0	0	47.07	25.79	127	74	90	209	142	39	1.1	79.48	8	29	1	0	0	0	1	142	74	男	4	12	138	6	231	2	1	0	0	0	1	1	0	0	0	0	0	0	0	0	0
0	23	0	0	0	0	0	0	0	43	22.8	132	87	95	266	110	74	0.9	104.24	6	25	1	0	0	0	0	150	80	男	5	10	93	6	257	2	1	0	0	1	1	1	0	0	0	0	0	0	0	0	0
0	25	0	0	0	0	0	0	0	35.11	19.9	136	73	91	172	98	43	1	97	6	17	1	0	0	0	0	149	78	男	5	13	86	5	296	2	1	0	0	0	1	1	0	0	0	0	0	0	0	0	0
0	23	0	0	0	0	0	0	0	63.02	26.61	115	63	91	136	61	33	1	79.73	7	23	1	0	0	0	0	146	57	男	4	17	71	6	291	0	1	0	0	0	1	1	0	0	0	0	0	0	0	0	0
0	36	0	0	0	0	0	0	0	61.99	24.14	116	68	79	152	70	37	0.9	91.22	6	23	1	0	0	0	0	154	73	男	4	10	88	5	244	0	1	0	0	0	1	1	0	0	0	0	0	0	0	0	0
0	31	0	0	0	0	0	0	0	54.93	23.88	162	106	95	208	66	53	0.9	95.86	2	23	1	0	1	0	0	193	98	男	5	14	132	6	229	0	1	0	0	0	1	1	0	0	0	0	0	0	0	0	0
0	63	0	0	0	0	0	0	0	39.05	23.15	132	73	84	209	162	55	1.1	84.09	8	34	1	0	0	0	0	153	78	男	4	13	123	5	177	0	1	0	0	1	1	1	0	0	0	0	0	0	0	0	0
0	50	0	0	0	0	0	0	0	40	24.96	119	80	103	286	170	47	1	93.73	10	25	1	0	0	0	0	133	79	男	5	10	187	6	272	0	1	0	0	1	1	1	0	0	0	0	0	0	0	0	0
0	78	0	0	0	0	0	0	0	47.97	26.44	115	71	86	187	132	35	1	88.62	9	27	1	0	0	0	0	156	75	男	4	13	157	6	254	0	1	0	0	0	1	1	0	0	0	0	0	0	0	0	0
0	21	0	0	0	0	0	0	0	40.02	24.91	110	61	84	216	140	50	1.1	83.51	6	22	1	0	0	0	0	125	63	男	5	16	105	6	251	0	1	0	0	0	1	1	0	0	0	0	0	0	0	0	0
0	31	0	0	0	0	0	0	0	43	24.89	113	77	89	209	99	50	1.2	73.62	6	21	1	0	0	0	0	122	71	男	5	11	97	6	253	0	1	0	0	0	1	1	0	0	0	0	0	0	0	0	0
0	32	0	0	0	0	0	0	0	37.92	26.77	120	68	79	186	123	41	1	95.11	9	25	1	0	0	0	1	133	67	男	5	12	97	6	274	0	1	0	0	0	1	1	0	0	0	0	0	0	0	0	0
0	25	0	0	0	0	0	0	0	38.96	22.06	91	60	86	223	115	39	1	94.42	7	21	1	0	0	0	0	110	62	男	5	14	121	5	253	0	1	0	0	0	1	1	0	0	0	0	0	0	0	0	0
0	98	0	0	0	0	0	0	0	38	30.19	114	62	93	195	127	35	1	95.05	7	45	1	1	0	0	0	121	56	男	4	10	107	6	292	0	1	0	0	1	1	0	0	0	0	0	0	0	0	0	0
0	20	0	9	9	0	0	0	0	72.01	30.74	113	63	81	163	110	28	1	74.85	8	20	1	1	0	0	0	133	66	男	4	20	127	6	178	1	1	0	0	0	1	0	0	0	0	0	0	0	0	0	0
0	27	0	0	0	0	0	0	0	49.92	24.94	96	56	97	193	67	50	0.9	99.29	6	28	1	0	0	0	0	131	58	男	4	13	82	5	210	1	1	0	0	0	1	1	0	0	0	0	0	0	0	0	0
0	25	0	0	0	0	0	0	0	55.01	24.23	111	66	75	159	161	43	0.8	100.56	7	24	1	0	0	0	1	134	69	男	4	9	199	6	227	1	1	0	0	1	1	1	0	0	0	0	0	0	0	0	0
0	44	0	0	0	0	0	0	0	52.04	25.48	127	83	90	192	127	37	1.1	76.75	8	31	1	0	0	0	0	144	86	男	4	14	102	6	223	1	1	0	0	0	1	1	0	0	0	0	0	0	0	0	0
0	33	0	0	0	0	0	0	0	36.07	20.21	97	61	78	184	85	62	0.6	117.58	5	30	0	0	0	0	1	105	59	女	4	10	51	5	148	1	1	0	0	1	1	1	0	0	0	0	0	0	0	0	0
0	22	0	0	0	0	0	0	0	45.93	23.53	101	64	86	237	88	43	1.3	65.47	7	18	1	0	0	0	0	125	71	男	5	25	54	6	305	1	1	0	0	0	1	1	0	0	0	0	0	0	0	0	0
0	56	0	0	0	0	0	0	0	53.05	28.19	99	66	86	180	94	46	1.1	76.21	10	32	1	1	0	0	0	117	69	男	4	14	162	6	228	2	1	0	0	1	1	0	0	0	0	0	0	0	0	0	0
0	32	0	0	0	0	0	0	0	48.94	25.8	113	68	83	202	119	48	1.2	70.61	8	24	1	0	0	0	0	143	71	男	4	11	82	6	219	2	1	0	0	0	1	1	0	0	0	0	0	0	0	0	0
0	12	0	0	0	0	0	0	0	47.04	22.76	138	94	89	176	92	57	1	89.21	7	22	1	0	1	0	1	161	86	男	5	9	93	5	293	2	1	0	0	0	1	1	0	0	0	0	0	0	0	0	0
0	14	0	0	0	0	0	0	0	49.03	26.66	105	63	81	158	169	34	1	87.97	8	15	1	0	0	0	0	123	60	男	4	15	90	6	306	2	1	0	0	0	1	1	0	0	0	0	0	0	0	0	0
0	18	1	1	0	6	10	6	10	32.02	22.7	103	62	76	158	42	40	0.9	112.6	6	21	1	0	0	0	0	105	57	男	5	10	105	6	263	0	1	0	0	0	1	1	0	60	0	1	0	0	0	0	0
0	53	0	0	0	0	0	0	0	63.06	25.92	120	77	102	209	110	46	1.1	71.03	8	32	1	0	0	0	0	149	78	男	4	20	149	6	217	0	1	0	0	0	1	1	0	0	0	0	0	0	0	0	0
0	24	0	0	0	0	0	0	0	57.98	26.72	107	68	106	184	90	44	0.9	93.83	6	25	1	0	0	1	1	148	64	男	5	9	258	7	237	0	1	0	0	0	0	1	0	0	0	0	0	0	0	0	0
0	31	0	0	0	0	0	0	0	55.1	24.93	130	83	93	253	149	43	0.9	95.75	7	23	1	0	0	0	0	143	77	男	5	12	87	6	191	0	1	0	0	1	1	1	0	0	0	0	0	0	0	0	0
0	28	0	0	0	0	0	0	0	36	24.52	91	53	79	162	171	25	0.7	121.41	6	21	1	0	0	0	0	99	55	男	4	15	102	5	208	0	1	0	0	0	1	1	0	0	0	0	0	0	0	0	0
0	23	0	0	0	0	0	0	0	48.03	32.14	124	75	88	251	91	63	0.5	114.79	6	22	0	1	0	1	0	138	71	女	4	12	230	6	417	0	1	0	0	0	0	0	0	0	0	0	0	0	0	0	0
0	88	0	0	0	0	0	0	0	38.02	25.3	104	60	94	196	169	31	0.8	113.31	8	31	1	0	0	0	0	139	72	男	5	15	124	6	228	0	1	0	0	1	1	1	0	0	0	0	0	0	0	0	0
0	79	0	0	0	0	0	0	0	42.93	19.56	98	59	85	162	117	48	0.9	104.29	7	46	1	0	0	0	0	116	63	男	4	15	101	6	279	0	1	0	0	0	1	1	0	0	0	0	0	0	0	0	0
0	46	0	0	0	0	0	0	0	40.01	24.22	111	65	98	186	67	59	1.1	83.52	6	18	1	0	0	0	0	127	68	男	5	16	116	6	278	0	1	0	0	1	1	1	0	0	0	0	0	0	0	0	0
0	21	1	1	0	30	12.4	30	0	72	22.37	106	68	78	202	129	27	1	74.86	6	27	1	0	0	0	0	119	68	男	4	12	69	5	214	1	1	0	0	0	1	1	0	372	1	1	1	1	1	1	1
0	32	0	0	0	0	0	0	0	62.95	23.67	127	81	103	168	82	50	0.8	95.1	6	25	1	0	0	0	0	136	78	男	4	23	112	6	216	1	1	0	0	0	1	1	0	0	0	0	0	0	0	0	0
0	34	0	0	0	0	0	0	0	42.97	26.09	106	73	103	171	94	45	1	91.79	7	25	1	0	0	0	1	148	74	男	5	16	174	6	225	1	1	0	0	0	1	1	0	0	0	0	0	0	0	0	0
0	13	0	0	0	0	0	0	0	38.97	23.23	112	70	94	127	121	39	1.1	84.13	6	21	1	0	0	0	1	121	64	男	4	15	131	5	222	1	1	0	0	0	1	1	0	0	0	0	0	0	0	0	0
0	40	1	1	0	10	12.4	10	0	35.94	23.75	107	65	100	168	112	40	1	96.44	6	29	1	0	0	0	0	119	68	男	4	12	128	6	150	2	1	0	0	0	1	1	0	124	0	0	0	1	0	0	0
0	70	2	1	1	12	1	12	1	33.9	28.17	120	77	99	153	282	40	1	97.83	8	41	1	1	0	0	0	149	86	男	5	15	111	6	315	2	1	0	0	0	1	0	0	12	1	0	0	0	0	0	0
0	24	0	0	0	0	0	0	0	50.91	30.15	127	77	102	204	107	44	0.8	103.5	7	20	1	1	0	0	0	132	75	男	4	16	89	6	225	2	1	0	0	0	1	0	0	0	0	0	0	0	0	0	0
0	23	0	0	0	0	0	0	0	60.96	25.29	110	68	93	143	77	48	0.9	91.89	7	21	1	0	0	1	0	141	71	男	5	11	226	6	214	2	1	0	0	0	0	1	0	0	0	0	0	0	0	0	0
0	20	0	0	0	0	0	0	0	52.05	27.49	119	71	93	153	136	41	1	86.12	9	25	1	1	0	0	0	148	78	男	4	13	88	6	178	2	1	0	0	0	1	0	0	0	0	0	0	0	0	0	0
0	26	0	0	0	0	0	0	0	47.91	21.9	129	71	107	207	95	45	1	88.66	5	19	1	0	0	0	0	151	61	男	4	21	48	6	177	2	1	0	0	0	1	1	0	0	0	0	0	0	0	0	0
0	16	0	0	0	0	0	0	0	53.03	24.76	122	79	85	194	64	59	0.9	97.15	8	17	1	0	0	0	1	175	86	男	4	15	110	5	189	2	1	0	0	0	1	1	0	0	0	0	0	0	0	0	0
0	27	0	0	0	0	0	0	0	52.97	24.58	112	64	85	207	75	67	1	85.56	5	23	1	0	0	0	0	132	64	男	4	11	100	6	204	2	1	0	0	0	1	1	0	0	0	0	0	0	0	0	0
0	21	0	0	0	0	0	0	0	50.04	22.09	102	57	86	215	110	57	0.6	106.59	3	20	0	0	0	0	0	110	57	女	4	12	114	6	213	2	1	0	0	0	1	1	0	0	0	0	0	0	0	0	0
0	23	0	0	0	0	0	0	0	61.03	23.67	127	76	87	220	57	58	0.8	96.39	6	23	1	0	0	0	1	157	72	男	5	14	120	6	241	2	1	0	0	0	1	1	0	0	0	0	0	0	0	0	0
0	18	0	0	0	0	0	0	0	50.96	23.88	110	61	82	179	73	60	1	86.78	6	16	1	0	0	0	0	126	54	男	4	12	125	5	258	2	1	0	0	0	1	1	0	0	0	0	0	0	0	0	0
0	36	0	0	0	0	0	0	0	37	25.15	106	61	92	222	123	53	0.9	108.73	6	19	1	0	0	0	0	126	69	男	5	16	118	5	271	2	1	0	0	0	1	1	0	0	0	0	0	0	0	0	0
0	25	0	0	0	0	0	0	0	40.07	23.14	127	69	84	163	172	42	0.7	117.99	10	24	1	0	0	0	0	149	71	男	5	14	48	6	323	2	1	0	0	0	1	1	0	0	0	0	0	0	0	0	0
0	27	0	0	0	0	0	0	0	35.96	23.21	119	60	88	173	166	51	0.9	109.52	7	20	1	0	0	0	0	142	78	男	5	15	58	6	302	2	1	0	0	0	1	1	0	0	0	0	0	0	0	0	0
0	14	0	9	9	0	0	0	0	77.02	21.71	123	72	204	198	133	46	1.1	64.4	5	19	1	0	0	1	0	139	78	男	4	17		9	319	0	1	0	1	0	0	1	0	0	0	0	0	0	0	0	0
0	16	0	0	0	0	0	0	0	38.96	17.92	98	54	79	132	72	56	0.9	107.24	5	22	1	0	0	0	0	104	58	男	5	9	94	6	219	0	1	0	0	0	1	1	0	0	0	0	0	0	0	0	0
0	31	0	0	0	0	0	0	0	39.99	24.28	126	76	93	184	84	39	1	93.74	6	25	1	0	0	0	0	151	73	男	5	9	161	5	247	0	1	0	0	0	1	1	0	0	0	0	0	0	0	0	0
0	35	0	0	0	0	0	0	0	39.93	24.26	109	73	90	239	182	53	0.8	111.79	6	23	1	0	0	0	0	128	70	男	5	9	94	5	239	0	1	0	0	0	1	1	0	0	0	0	0	0	0	0	0
0	22	1	1	0	1	2	1	2	35.04	24.31	116	62	81	248	187	49	1	97.05	7	24	1	0	0	0	0	124	65	男	5	12	91	6	421	1	1	0	0	0	1	1	1	2	0	0	0	0	0	0	0
0	25	0	0	0	0	0	0	0	78.99	17.12	97	49	76	236	121	56	0.6	95.63	5	31	1	0	0	0	0	122	57	男	4	11	50	6	234	1	1	0	0	0	1	1	0	0	0	0	0	0	0	0	0
0	59	0	0	0	0	0	0	0	39.99	24.7	116	67	81	231	128	51	0.9	106.47	7	54	1	0	0	0	0	127	66	男	4	18	96	5	338	1	1	0	0	0	1	1	0	0	0	0	0	0	0	0	0
0	24	0	0	0	0	0	0	0	30.08	16.27	80	59	90	214	156	42	0.6	134.84	6	34	1	0	0	0	0	99	57	男	5	18	87	5	292	1	1	0	0	0	1	1	0	0	0	0	0	0	0	0	0
0	13	1	1	0	1	10	1	10	40.02	23.84	127	75	84	218	102	47	0.9	106.45	6	13	1	0	0	0	0	164	75	男	5	12	84	5	330	2	1	0	0	0	1	1	0	10	0	1	0	0	0	0	0
0	8	0	0	0	0	0	0	0	50.92	25.05	110	70	72	135	80	33	1.1	77.36	8	18	1	0	0	0	0	134	67	男	4	10	163	5	169	2	1	0	0	1	1	1	0	0	0	0	0	0	0	0	0
0	44	0	0	0	0	0	0	0	37.01	23.54	120	59	86	215	83	41	1	95.72	7	33	1	0	0	0	0	162	78	男	4	12	123	5	218	2	1	0	0	1	1	1	0	0	0	0	0	0	0	0	0
0	492	0	9	9	0	0	0	0	42.08	25.48	108	68	97	160	130	31	1.2	74.1	8	209	1	0	0	0	0	124	72	男	4	12	81	5	256	2	1	0	0	1	1	1	0	0	0	0	0	0	0	0	0
0	51	0	0	0	0	0	0	0	36	24.75	113	60	90	219	107	53	0.9	109.49	6	24	1	0	0	0	0	147	60	男	5	20	126	5	268	2	1	0	0	0	1	1	0	0	0	0	0	0	0	0	0
0	22	1	1	0	10	10	10	10	48.99	24.87	113	69	89	232	107	46	1.3	64.07	7	23	1	0	0	0	0	116	68	男	5	16	101	6	197	0	1	0	0	1	1	1	0	100	0	1	0	1	0	0	0
0	34	1	1	0	2	5	2	5	30.92	21.18	104	65	86	183	159	36	0.8	119.1	7	24	1	0	0	0	0	125	67	男	4	9	82	5	321	0	1	0	0	0	1	1	0	10	0	0	0	0	0	0	0
0	13	0	0	0	0	0	0	0	39.95	42.5	105	50	87	172	140	56	0.8	92.55	5	13	0	1	0	0	0	116	60	女	4	11	77	6	292	0	1	0	0	0	1	0	0	0	0	0	0	0	0	0	0
0	17	0	0	0	0	0	0	0	61	22.88	147	75	106	156	56	50	0.8	96.42	6	22	1	0	1	0	0	181	86	男	5	11	55	6	275	0	1	1	0	1	1	1	0	0	0	0	0	0	0	0	0
0	18	0	0	0	0	0	0	0	48.94	21.74	109	61	87	160	58	69	1.1	78.44	5	23	1	0	0	0	0	134	66	男	5	20	94	6	176	0	1	0	0	0	1	1	0	0	0	0	0	0	0	0	0
0	43	0	0	0	0	0	0	0	53.99	21.99	144	83	99	142	91	47	1	84.95	4	27	1	0	1	0	0	179	91	男	5	11	190	6	203	0	1	1	0	1	1	1	0	0	0	0	0	0	0	0	0
0	25	0	0	0	0	0	0	0	34.01	22.69	100	65	87	159	99	40	0.9	111.04	8	26	1	0	1	0	0	109	62	男	5	15	92	5	186	0	1	1	0	1	1	1	0	0	0	0	0	0	0	0	0
0	26	0	0	0	0	0	0	0	40	26.03	143	84	99	185	82	46	1.1	83.53	7	25	1	0	1	0	0	151	80	男	5	10	87	6	236	0	1	0	0	0	1	1	0	0	0	0	0	0	0	0	0
0	28	0	0	0	0	0	0	0	39	23.33	120	68	88	244	345	33	1.1	84.12	7	21	1	0	0	0	0	146	66	男	5	10	134	6	340	0	1	0	0	1	1	1	0	0	0	0	0	0	0	0	0
0	38	0	0	0	0	0	0	0	32.04	22.7	112	65	84	202	163	47	1.1	88.33	9	31	1	0	0	0	0	122	65	男	5	11	105	5	322	0	1	0	0	0	1	1	0	0	0	0	0	0	0	0	0
0	42	0	0	0	0	0	0	0	37.03	23.02	95	58	89	168	96	40	0.9	108.7	6	23	1	0	0	0	1	107	54	男	5	10	128	5	323	0	1	0	0	0	1	1	0	0	0	0	0	0	0	0	0
0	33	1	1	0	4	12.4	4	0	48.06	24.27	111	61	92	179	229	35	1	88.57	6	22	1	0	0	0	1	125	65	男	4	13	104	5	143	1	1	0	0	1	1	1	0	49.6	0	1	0	0	0	0	0
0	51	0	0	0	0	0	0	0	64.03	25.1	103	66	178	210	135	45	1.3	57.65	8	28	1	0	0	1	0	123	68	男	5	22	305	8	173	1	1	0	0	0	0	1	0	0	0	0	0	0	0	0	0
0	22	1	1	0	5	10	5	10	50.03	22.82	128	87	89	223	80	57	0.9	99.22	5	29	1	0	0	0	0	145	77	男	4	12	141	6	128	2	1	0	0	0	1	1	0	50	0	1	0	0	0	0	0
0	29	1	1	0	2	6	2	6	30.95	23.88	109	61	93	214	109	42	1.1	89.01	7	26	1	0	0	0	0	114	60	男	5	17	90	6	229	2	1	0	0	1	1	1	0	12	0	1	0	0	0	0	0
0	24	1	1	0	10	5	10	5	46.97	22.56	107	68	90	215	102	54	1	89.25	6	24	1	0	0	0	0	134	67	男	5	16	134	6	173	2	1	0	0	1	1	1	0	50	0	0	0	0	0	0	0
0	26	1	1	0	5	4	5	4	48.01	29.31	109	46	86	231	93	53	0.9	100.64	7	22	1	1	0	0	0	136	68	男	5	11	132	6	318	2	1	0	0	0	1	0	0	20	0	0	0	0	0	0	0
0	27	0	0	0	0	0	0	0	37.98	18.95	92	60	83	181	128	52	0.7	110.28	7	22	0	0	0	0	0	104	58	女	4	8	111	5	145	2	1	0	0	1	1	1	0	0	0	0	0	0	0	0	0
0	27	0	0	0	0	0	0	0	45.03	25.61	117	68	78	171	120	33	1.1	80.63	8	22	1	0	0	0	1	138	72	男	5	16	96	5	215	2	1	0	0	0	1	1	0	0	0	0	0	0	0	0	0
0	33	0	0	0	0	0	0	0	48.99	24.39	113	79	80	215	134	54	1	87.99	8	28	1	0	0	0	0	176	74	男	5	17	93	5	246	2	1	0	0	0	1	1	0	0	0	0	0	0	0	0	0
0	40	0	0	0	0	0	0	0	46	25.02	102	68	89	231	97	60	0.8	107.13	7	32	1	0	0	0	1	135	80	男	5	14	106	6	236	2	1	0	0	1	1	1	0	0	0	0	0	0	0	0	0
0	54	0	0	0	0	0	0	0	43	30.56	104	59	83	212	96	61	1	91.77	6	29	1	1	0	0	0	120	69	男	5	12	136	5	302	2	1	0	0	0	1	0	0	0	0	0	0	0	0	0	0
0	46	0	0	0	0	0	0	0	42.91	24.88	109	70	80	242	164	48	0.9	104.3	6	25	1	0	0	0	0	128	68	男	5	14	153	5	277	2	1	0	0	0	1	1	0	0	0	0	0	0	0	0	0
0	26	0	0	0	0	0	0	0	43.98	22.18	103	59	81	199	66	77	0.9	103.53	5	22	1	0	0	0	1	142	70	男	4	15	124	5	185	0	1	0	0	1	1	1	0	0	0	0	0	0	0	0	0
0	10	0	0	0	0	0	0	0	52.94	26.96	123	72	91	167	90	30	1.2	68.65	8	13	1	0	0	0	0	136	72	男	5	15	109	6	266	0	1	0	0	0	1	1	0	0	0	0	0	0	0	0	0
0	69	0	0	0	0	0	0	0	52.95	26.89	126	78	82	190	140	44	1	85.58	7	33	1	0	0	0	0	160	78	男	4	13	93	5	253	0	1	0	0	1	1	1	0	0	0	0	0	0	0	0	0
0	87	0	0	0	0	0	0	0	39	26.08	132	77	98	158	71	52	1.1	84.12	6	85	1	0	0	0	0	145	79	男	4	8	69	6	246	0	1	0	0	0	1	1	0	0	0	0	0	0	0	0	0
0	12	0	0	0	0	0	0	0	39.11	21.2	95	53	83	326	59	77	0.8	93.1	5	20	0	0	0	0	0	100	51	女	5	12	107	6	333	0	1	0	0	0	1	1	0	0	0	0	0	0	0	0	0
0	18	0	0	0	0	0	0	0	28.02	24.31	110	61	82	190	110	45	0.9	115.81	10	17	1	0	0	0	0	120	58	男	5	20	105	5	314	0	1	0	0	0	1	1	0	0	0	0	0	0	0	0	0
0	73	0	0	0	0	0	0	0	34	23.63	107	62	81	215	149	52	1.3	71.19	9	32	1	0	0	0	0	120	53	男	5	13	121	6	319	0	1	0	0	0	1	1	0	0	0	0	0	0	0	0	0
0	31	0	0	0	0	0	0	0	22.07	24.48	110	58	78	165	70	51	1	106.31	8	19	1	0	0	0	1	125	63	男	5	15	69	5	352	0	1	0	0	0	1	1	0	0	0	0	0	0	0	0	0
0	14	1	1	0	2	12.4	2	0	41	19.03	99	60	69	160	45	46	0.9	105.72	6	21	1	0	0	1	0	100	59	男	4	12	240	6	248	1	1	0	1	0	0	1	0	24.8	0	0	0	0	0	0	0
0	70	1	1	0	3	10	3	10	44.95	26.34	113	76	79	257	236	43	0.9	102.82	6	32	1	0	0	0	0	135	77	男	4	9	154	5	312	2	1	0	0	0	1	1	0	30	0	1	0	0	0	0	0
0	537	1	1	0	6	8	6	8	35.02	25.14	104	66	79	158	157	29	0.9	110.25	7	229	1	0	0	0	0	127	70	男	4	14	134	6	145	2	1	0	0	1	1	1	0	48	0	1	0	0	0	0	0
0	34	1	1	0	9.3	2	0	2	45.1	22.93	120	70	78	184	189	39	1	90.43	6	25	1	0	0	0	1	147	76	男	4	16	101	5	225	2	1	0	0	0	1	1	0	18.6	0	0	0	0	0	0	0
0	19	0	0	0	0	0	0	0	65	22.15	128	68	98	221	135	55	0.9	89.31	9	21	1	0	1	0	1	173	68	男	4	15	110	6	207	2	1	1	0	0	1	1	0	0	0	0	0	0	0	0	0
0	24	0	0	0	0	0	0	0	29.98	24.23	112	61	79	187	133	43	1.2	80.67	7	30	1	0	0	0	0	120	60	男	5	19	122	5	186	2	1	0	0	0	1	1	0	0	0	0	0	0	0	0	0
0	28	0	0	0	0	0	0	0	37.02	22.6	100	58	85	207	109	46	0.9	108.71	5	21	1	0	0	0	0	109	63	男	4	10	103	6	222	2	1	0	0	0	1	1	0	0	0	0	0	0	0	0	0
0	23	0	0	0	0	0	0	0	55.98	24.39	122	72	75	199	68	50	0.9	95.16	7	19	1	0	0	0	1	148	69	男	4	11	95	5	319	2	1	0	0	0	1	1	0	0	0	0	0	0	0	0	0
0	34	0	0	0	0	0	0	0	42.04	23.46	116	74	86	230	144	66	1	92.39	7	22	1	0	0	0	0	125	70	男	5	13	130	6	260	2	1	0	0	0	1	1	0	0	0	0	0	0	0	0	0
0	52	0	9	9	0	0	0	0	32.94	24.97	126	59	87	223	184	51	1.1	87.77	8	34	1	0	0	0	0	146	65	男	5	11	81	5	249	2	1	0	0	0	1	1	0	0	0	0	0	0	0	0	0
0	28	0	0	0	0	0	0	0	39.05	23.62	127	68	89	247	171	53	0.9	107.17	6	23	1	0	0	0	0	144	70	男	5	12	95	6	278	2	1	0	0	0	1	1	0	0	0	0	0	0	0	0	0
0	25	0	0	0	0	0	0	0	52.92	26.1	161	108	96	198	110	42	1	85.6	6	24	1	0	1	0	0	186	84	男	4	13	79	6	278	0	1	0	0	0	1	1	0	0	0	0	0	0	0	0	0
0	24	0	0	0	0	0	0	0	32.1	22.01	104	64	85	182	121	35	0.8	118.12	5	17	1	0	0	0	0	121	57	男	5	11	97	5	193	0	1	0	0	0	1	1	0	0	0	0	0	0	0	0	0
0	14	0	0	0	0	0	0	0	38.08	21.56	108	70	81	198	73	49	0.9	107.91	5	17	1	0	0	0	0	122	66	男	5	8	94	6	312	1	1	0	0	0	1	1	0	0	0	0	0	0	0	0	0
0	27	0	9	9	0	0	0	0	58.95	28.67	124	70	104	209	100	59	0.9	93.19	8	27	1	1	0	0	0	149	76	男	4	13	135	6	209	2	1	0	0	0	1	0	0	0	0	0	0	0	0	0	0
0	17	0	0	0	0	0	0	0	32.96	17.31	99	62	84	181	52	69	0.7	114.24	4	22	0	0	0	0	0	111	60	女	4	13	88	5	195	2	1	0	0	0	1	1	0	0	0	0	0	0	0	0	0
0	37	0	0	0	0	0	0	0	28.01	17.98	107	68	76	169	75	71	0.7	118.28	5	24	0	0	0	0	0	124	73	女	5	12	81	5	255	2	1	0	1	1	1	1	0	0	0	0	0	0	0	0	0
0	28	1	1	0	4	12.4	4	0	46.08	21.86	112	69	74	236	57	49	1	89.81	5	22	1	0	0	0	0	117	68	男	5	14	143	6	315	0	1	0	0	0	1	1	0	49.6	0	0	0	0	0	0	0
0	22	1	1	0	9.3	10	0	10	53.94	20.16	125	79	92	220	71	77	0.9	96.53	5	21	1	0	0	0	0	147	73	男	5	19	186	6	299	0	1	0	0	0	1	1	0	93	0	1	0	0	0	0	0
0	13	1	1	0	4	10	4	10	22.98	17.48	94	62	85	146	66	53	0.9	119.98	5	19	1	0	0	0	0	102	58	男	5	11	70	5	201	0	1	0	0	0	1	1	0	40	0	1	0	0	0	0	0
0	24	1	1	0	3	2	3	2	44.93	24.77	110	65	93	211	70	69	1	90.54	5	15	1	0	0	0	0	142	68	男	4	20	86	6	326	0	1	0	0	0	1	1	0	6	0	0	0	0	0	0	0
0	40	1	1	0	8	1	8	1	28.98	23.11	98	53	85	228	302	45	0.8	120.73	8	24	1	0	0	0	0	105	53	男	5	12	136	5	317	0	1	0	0	0	1	1	0	8	0	0	0	0	0	0	0
0	25	0	0	0	0	0	0	0	44.1	24.1	128	84	101	211	123	51	1	91.07	6	21	1	0	0	0	0	154	83	男	5	19	88	6	188	0	1	0	0	0	1	1	0	0	0	0	0	0	0	0	0
0	12	0	0	0	0	0	0	0	71.07	21.83	113	58	92	180	197	47	0.9	85.59	5	21	1	0	0	0	0	152	68	男	4	14	156	6	265	0	1	0	0	0	1	1	0	0	0	0	0	0	0	0	0
0	26	0	9	9	0	0	0	0	54.97	23.15	114	75	85	182	192	39	1.4	56.17	9	20	1	0	0	0	1	133	64	男	4	17	112	6	182	0	1	0	0	0	1	1	0	0	0	0	0	0	0	0	0
0	24	0	0	0	0	0	0	0	52.99	23.5	107	72	81	170	127	37	0.9	97.18	5	34	1	0	0	0	1	121	65	男	5	12	78	6	217	0	1	0	0	0	1	1	0	0	0	0	0	0	0	0	0
0	27	0	9	9	0	0	0	0	59.02	23.01	107	61	85	221	97	30	1	82.01	5	15	1	0	1	0	0	131	64	男	4	11	140	5	208	0	1	1	0	0	1	1	0	0	0	0	0	0	0	0	0
0	34	0	0	0	0	0	0	0	41.98	22.61	108	70	102	150	76	57	0.9	104.99	7	20	1	0	0	0	0	133	77	男	4	15	96	6	221	0	1	0	0	0	1	1	0	0	0	0	0	0	0	0	0
0	16	0	0	0	0	0	0	0	33.89	26.16	128	73	87	172	113	43	1	97.84	8	19	1	0	1	0	0	148	72	男	5	13	79	6	189	0	1	1	0	0	1	1	0	0	0	0	0	0	0	0	0
0	18	0	0	0	0	0	0	0	46.02	21.95	122	72	74	235	63	55	0.9	102.05	7	21	1	0	0	1	0	133	70	男	5	15	213	6	245	0	1	0	0	0	0	1	0	0	0	0	0	0	0	0	0
0	77	0	0	0	0	0	0	0	47	24.09	117	71	80	169	147	48	0.8	106.38	7	35	1	0	0	0	0	141	68	男	4	9	97	6	196	0	1	0	0	1	1	1	0	0	0	0	0	0	0	0	0
0	11	0	0	0	0	0	0	0	32.02	23.17	105	60	81	157	137	31	0.9	112.6	7	11	1	0	0	0	0	137	64	男	5	16	89	5	169	0	1	0	0	0	1	1	0	0	0	0	0	0	0	0	0
0	44	0	0	0	0	0	0	0	65.01	28.01	108	62	104	182	73	44	0.8	93.74	8	34	1	1	0	1	0	133	60	男	4	11	112	7	379	0	1	0	0	1	0	0	0	0	0	0	0	0	0	0	0
0	18	0	0	0	0	0	0	0	39.91	23.06	101	65	65	148	72	34	0.7	108.79	6	13	0	0	0	0	0	108	63	女	4	10	124	5	197	0	1	0	0	0	1	1	0	0	0	0	0	0	0	0	0
0	20	0	0	0	0	0	0	0	43.04	21.66	128	71	86	154	186	39	1.1	81.76	5	20	1	0	1	0	0	134	68	男	5	12	83	6	215	0	1	1	0	0	1	1	0	0	0	0	0	0	0	0	0
0	11	0	0	0	0	0	0	0	32.9	17.6	93	63	68	160	45	59	0.7	114.29	5	17	0	0	0	0	0	90	59	女	5	12	162	5	204	0	1	0	0	0	1	1	0	0	0	0	0	0	0	0	0
0	24	0	0	0	0	0	0	0	71.9	27.02	140	75	89	305	142	46	1.1	66.76	6	30	1	1	1	0	0	166	72	男	4	14	129	6	383	0	1	0	0	0	1	0	0	0	0	0	0	0	0	0	0
0	23	0	0	0	0	0	0	0	63.02	22.65	126	73	94	198	140	47	1.2	63.96	5	25	1	0	1	0	1	151	78	男	4	7	139	6	311	0	1	1	0	0	1	1	0	0	0	0	0	0	0	0	0
0	41	0	0	0	0	0	0	0	50.97	22.29	168	88	90	205	107	44	0.9	98.56	7	22	1	0	1	0	0	215	87	男	5	12	116	5	231	0	1	0	0	0	1	1	0	0	0	0	0	0	0	0	0
0	40	0	0	0	0	0	0	0	52.07	25.76	111	68	94	192	118	51	1.1	76.74	7	29	1	0	0	0	1	127	68	男	5	21	88	6	286	0	1	0	0	0	1	1	0	0	0	0	0	0	0	0	0
0	23	0	0	0	0	0	0	0	34.97	22.71	136	72	85	218	113	47	0.9	110.29	6	26	1	0	0	0	0	133	73	男	5	15	115	5	227	0	1	0	0	0	1	1	0	0	0	0	0	0	0	0	0
0	28	0	0	0	0	0	0	0	40.03	22.91	119	64	81	233	81	63	0.9	106.44	6	24	1	0	0	0	0	149	69	男	5	10	70	6	230	0	1	0	0	0	1	1	0	0	0	0	0	0	0	0	0
0	30	0	0	0	0	0	0	0	38.96	35.83	138	85	93	245	140	58	1	94.41	5	26	1	1	0	0	0	149	85	男	5	12	82	5	342	0	1	0	0	0	1	0	0	0	0	0	0	0	0	0	0
0	10	0	0	0	0	0	0	0	37.06	23.18	104	60	90	176	97	52	0.9	81.91	4	15	0	0	0	0	1	113	72	女	5	9	125	6	299	0	1	0	0	0	1	1	0	0	0	0	0	0	0	0	0
0	27	0	0	0	0	0	0	0	35.98	26.45	109	70	84	233	113	32	1	96.41	7	24	1	0	0	0	0	115	69	男	5	9	97	5	272	0	1	0	0	0	1	1	0	0	0	0	0	0	0	0	0
0	26	0	0	0	0	0	0	0	44.95	21.39	114	79	93	162	101	53	0.8	107.92	6	23	1	0	0	0	0	142	75	男	5	11	100	6	263	0	1	0	0	0	1	1	0	0	0	0	0	0	0	0	0
0	21	0	0	0	0	0	0	0	39.95	19.53	101	66	80	168	49	64	1	93.76	5	15	1	0	0	0	0	117	62	男	5	15	71	5	228	0	1	0	0	0	1	1	0	0	0	0	0	0	0	0	0
0	22	0	0	0	0	0	0	0	40.01	21.37	116	81	92	218	72	47	0.8	111.73	7	17	1	0	0	0	0	134	72	男	5	11	82	5	250	0	1	0	0	0	1	1	0	0	0	0	0	0	0	0	0
0	60	0	9	9	0	0	0	0	32.06	31.58	135	66	93	228	131	51	1.1	88.32	9	27	1	1	0	0	0	158	68	男	5	14	112	5	275	0	1	0	0	0	1	0	0	0	0	0	0	0	0	0	0
0	34	0	0	0	0	0	0	0	50.1	22.51	110	72	82	154	106	39	0.9	99.17	4	22	1	0	0	0	0	128	65	男	5	11	85	5	337	0	1	0	0	0	1	1	0	0	0	0	0	0	0	0	0
0	28	0	0	0	0	0	0	0	31.11	21.88	113	68	97	143	104	58	1	99.77	5	19	1	0	0	0	0	121	67	男	5	12	87	6	281	0	1	0	0	0	1	1	0	0	0	0	0	0	0	0	0
0	28	1	1	0	1	10	1	10	41.93	24.14	118	64	81	208	95	51	0.94	99.65	7	24	1	0	0	0	1	131	66	男	5	14	62	5	197	1	1	0	0	0	1	1	1	10	0	1	0	0	0	0	0
0	20	0	0	0	0	0	0	0	44.98	23.02	90	56	84	151	108	39	0.8	107.9	4	15	1	0	0	0	0	109	62	男	4	13	113	5	197	1	1	0	0	0	1	1	0	0	0	0	0	0	0	0	0
0	63	0	0	0	0	0	0	0	29.92	28.11	119	70	94	234	137	42	1	100.6	7	32	1	1	0	0	0	130	73	男	5	14	83	5	146	1	1	0	0	1	1	0	0	0	0	0	0	0	0	0	0
0	27	0	9	9	0	0	0	0	53.08	28.82	138	79	87	195	132	47	1.2	68.59	6	21	1	1	1	0	0	169	76	男	4	21	106	6	250	1	1	1	0	0	1	0	0	0	0	0	0	0	0	0	0
0	23	0	0	0	0	0	0	0	55.07	28.67	107	68	96	197	129	50	1.2	67.63	8	21	1	1	1	0	1	142	74	男	5	17	126	6	275	1	1	1	0	0	1	0	0	0	0	0	0	0	0	0	0
0	24	0	0	0	0	0	0	0	29.01	18.35	115	72	85	168	132	61	0.7	117.45	5	23	0	0	0	0	0	126	70	女	4	9	79	5	145	1	1	0	0	1	1	1	0	0	0	0	0	0	0	0	0
0	65	0	0	0	0	0	0	0	43.05	21.82	124	74	80	128	154	46	0.9	104.2	7	36	1	0	0	0	0	135	75	男	4	14	105	6	191	1	1	0	0	1	1	1	0	0	0	0	0	0	0	0	0
0	29	0	0	0	0	0	0	0	45.08	26.65	127	81	79	188	94	51	0.8	107.82	7	21	1	0	0	0	1	169	77	男	4	10	121	5	261	1	1	0	0	1	1	1	0	0	0	0	0	0	0	0	0
0	29	0	0	0	0	0	0	0	43.07	25.64	114	71	90	271	260	36	0.9	104.19	6	20	1	0	0	0	0	124	72	男	5	13	56	6	252	1	1	0	0	0	1	1	0	0	0	0	0	0	0	0	0
0	17	0	9	9	0	0	0	0	40.97	25.25	115	66	83	208	92	45	0.9	105.74	4	23	1	0	0	0	0	135	72	男	5	15	89	6	304	1	1	0	0	0	1	1	0	0	0	0	0	0	0	0	0
0	42	0	0	0	0	0	0	0	33.93	20.63	117	73	65	155	72	52	1	97.81	9	24	1	0	1	0	0	130	68	男	5	11	121	6	203	1	1	1	0	0	1	1	0	0	0	0	0	0	0	0	0
0	23	1	1	0	10	35	10	35	44.1	23.59	148	97	82	223	261	69	1.3	66.31	6	37	1	0	1	0	0	136	86	男	5	15	134	6	375	2	1	0	0	0	1	1	0	350	0	1	1	1	1	1	1
0	15	1	1	0	9.3	12.4	0	0	48.01	25.79	112	73	85	186	90	44	1.1	78.96	7	23	1	0	0	0	0	146	78	男	5	17	74	6	194	2	1	0	0	1	1	1	0	115.32	0	1	1	1	0	0	0
0	36	1	1	0	15	10	15	10	53.97	22.62	115	69	104	218	90	61	0.9	96.51	6	30	1	0	0	0	1	122	71	男	5	10	136	6	255	2	1	0	0	0	1	1	0	150	1	1	1	1	0	0	1
0	24	1	1	0	9.3	10	0	10	42.97	27.18	133	94	85	197	111	43	1.2	73.63	7	20	1	1	1	0	0	161	92	男	5	17	93	6	171	2	1	0	0	0	1	0	0	93	0	1	0	0	0	0	0
0	25	1	1	0	5	10	5	10	48.98	22.23	124	84	83	189	86	53	0.9	99.95	6	24	1	0	0	0	0	143	81	男	4	15	180	5	170	2	1	0	0	0	1	1	0	50	0	1	0	0	0	0	0
0	30	0	0	0	0	0	0	0	50.99	27.18	130	85	100	216	127	66	1	86.76	7	43	1	1	0	0	0	156	81	男	5	15	165	6	191	2	1	0	0	0	1	0	0	0	0	0	0	0	0	0	0
0	21	0	0	0	0	0	0	0	72.01	22.86	112	66	123	222	88	64	1	74.85	6	16	1	0	0	1	0	146	73	男	4	14	240	7	175	2	1	0	0	0	0	1	0	0	0	0	0	0	0	0	0
0	13	0	0	0	0	0	0	0	81.94	22.27	123	69	102	197	89	43	1.1	62.21	8	20	1	0	0	0	0	144	71	男	4	24	74	6	280	2	1	0	0	0	1	1	0	0	0	0	0	0	0	0	0
0	36	0	0	0	0	0	0	0	61.99	25.24	140	84	124	199	115	53	1.1	71.57	7	29	1	0	1	1	0	147	81	男	4	17	241	6	208	2	1	0	0	0	0	1	0	0	0	0	0	0	0	0	0
0	28	0	0	0	0	0	0	0	40.97	26.14	109	57	95	182	240	27	0.7	117.24	11	22	1	0	0	0	0	115	62	男	4	14	137	5	196	2	1	0	0	0	1	1	0	0	0	0	0	0	0	0	0
0	21	0	0	0	0	0	0	0	55.9	29.19	138	85	96	184	60	52	0.9	95.21	7	20	1	1	0	0	0	155	87	男	4	15	109	6	240	2	1	0	0	0	1	0	0	0	0	0	0	0	0	0	0
0	22	0	0	0	0	0	0	0	47.99	21.42	108	64	85	155	158	34	0.9	100.65	6	20	1	0	0	0	0	122	64	男	4	9	129	6	189	2	1	0	0	1	1	1	0	0	0	0	0	0	0	0	0
0	37	0	0	0	0	0	0	0	36.98	23.66	118	68	88	203	179	41	1	95.74	7	24	1	0	0	1	0	123	67	男	5	9	101	7	244	2	1	0	0	0	0	1	0	0	0	0	0	0	0	0	0
0	40	0	0	0	0	0	0	0	44.02	25.7	125	79	97	270	209	44	1.1	81.2	9	31	1	0	0	0	0	135	84	男	5	14	146	6	199	2	1	0	0	1	1	1	0	0	0	0	0	0	0	0	0
0	18	0	0	0	0	0	0	0	51.07	23.61	93	59	78	147	74	44	0.9	98.5	5	19	1	0	0	0	0	110	61	男	4	10	89	5	286	2	1	0	0	0	1	1	0	0	0	0	0	0	0	0	0
0	31	0	0	0	0	0	0	0	38.98	25.86	130	71	88	169	78	41	0.9	107.23	5	25	1	0	1	0	0	161	74	男	5	15	77	5	228	2	1	1	0	0	1	1	0	0	0	0	0	0	0	0	0
0	74	0	0	0	0	0	0	0	44.05	24.22	111	71	94	205	65	65	0.8	108.6	7	38	1	0	0	0	0	125	69	男	4	21	93	6	235	2	1	0	0	0	1	1	0	0	0	0	0	0	0	0	0
0	37	0	0	0	0	0	0	0	33.94	25.36	116	72	94	201	118	33	1.1	87.16	6	19	1	0	0	0	0	132	70	男	4	14	80	6	226	2	1	0	0	0	1	1	0	0	0	0	0	0	0	0	0
0	34	0	0	0	0	0	0	0	45.04	23.72	111	64	92	261	60	48	0.8	107.86	7	29	1	0	0	0	0	132	62	男	5	12	84	5	259	2	1	0	0	0	1	1	0	0	0	0	0	0	0	0	0
0	48	0	9	9	0	0	0	0	41.95	24.94	121	68	96	222	142	48	0.9	105.01	8	28	1	0	0	0	0	148	80	男	5	15	104	6	268	2	1	0	0	1	1	1	0	0	0	0	0	0	0	0	0
0	53	0	9	9	0	0	0	0	45.9	25.81	110	69	74	133	51	35	0.9	102.14	6	30	1	0	0	0	0	126	65	男	5	9	106	5	287	2	1	0	0	1	1	1	0	0	0	0	0	0	0	0	0
0	34	0	0	0	0	0	0	0	35.08	24.26	119	67	90	210	179	37	1.1	86.46	6	24	1	0	0	0	0	129	63	男	5	22	61	6	266	2	1	0	0	0	1	1	0	0	0	0	0	0	0	0	0
0	41	0	0	0	0	0	0	0	35.99	21.94	108	61	87	212	149	46	1	96.41	7	23	1	0	0	0	0	120	66	男	5	12	100	6	234	2	1	0	0	0	1	1	0	0	0	0	0	0	0	0	0
0	24	0	0	0	0	0	0	0	47.93	21.84	113	66	81	200	87	49	1.1	79	8	23	1	0	0	0	0	125	65	男	4	16	117	6	334	2	1	0	0	0	1	1	0	0	0	0	0	0	0	0	0
0	29	0	0	0	0	0	0	0	42.03	25.54	111	70	83	229	71	73	1.2	74.12	10	22	1	0	0	0	1	137	74	男	5	22	57	6	329	2	1	0	0	0	1	1	0	0	0	0	0	0	0	0	0
0	27	0	0	0	0	0	0	0	34.98	22.02	127	74	92	200	102	50	0.9	110.28	7	20	1	0	0	0	0	143	72	男	5	12	106	6	267	2	1	0	0	0	1	1	1	0	0	0	0	0	0	0	0
0	31	1	1	0	9.3	12.4	0	0	25.03	18.5	106	55	73	135	111	62	0.9	118.27	5	25	1	0	0	0	0	120	53	男	5	11	72	5	159	0	1	0	0	0	1	1	0	115.32	0	0	0	0	0	0	0
0	49	0	0	0	0	0	0	0	51.95	27.05	121	77	85	191	102	61	1.1	76.8	6	30	1	1	0	0	0	144	77	男	5	12	117	4	223	0	1	0	0	1	1	0	0	0	0	0	0	0	0	0	0
0	14	0	0	0	0	0	0	0	36.07	21.06	107	57	86	149	68	46	0.8	95.11	4	15	0	0	0	0	1	114	54	女	4	10	83	5	287	0	1	0	0	0	1	1	0	0	0	0	0	0	0	0	0
0	24	0	0	0	0	0	0	0	41.93	23.52	104	66	96	204	197	42	0.8	110.24	8	20	1	0	0	0	0	117	64	男	5	14	157	6	274	0	1	0	0	0	1	1	0	0	0	0	0	0	0	0	0
0	10	0	0	0	0	0	0	0	40.04	21.2	99	59	71	245	60	83	0.9	106.43	5	17	1	0	0	0	1	116	60	男	5	13	106	5	272	1	1	0	0	0	1	1	0	0	0	0	0	0	0	0	0
0	34	1	1	0	1	6	1	6	42.99	23.96	131	75	82	249	99	43	1.4	61.11	7	33	1	0	0	0	0	143	71	男	5	15	96	5	217	0	1	0	0	1	1	1	0	6	0	1	0	0	0	0	0
0	22	0	0	0	0	0	0	0	47	26.3	102	61	92	223	157	41	1.1	79.52	7	26	1	0	0	0	0	128	61	男	5	12	144	6	107	0	1	0	0	0	1	1	0	0	0	0	0	0	0	0	0
0	23	0	0	0	0	0	0	0	49.07	24.6	112	71	86	147	50	47	1	87.94	5	22	1	0	0	0	0	124	72	男	4	11	88	5	214	0	1	0	0	0	1	1	0	0	0	0	0	0	0	0	0
0	28	0	0	0	0	0	0	0	47.09	24.05	115	79	90	159	59	41	1	89.18	5	27	1	0	0	0	0	135	72	男	5	12	78	6	214	0	1	0	0	0	1	1	0	0	0	0	0	0	0	0	0
0	14	0	0	0	0	0	0	0	42.01	23.18	148	80	100	186	130	64	0.9	104.97	5	13	1	0	1	0	0	194	82	男	5	12	100	6	281	0	1	0	0	0	1	1	0	0	0	0	0	0	0	0	0
0	23	0	0	0	0	0	0	0	37.09	21.69	99	62	74	155	76	37	1	95.66	7	20	1	0	0	0	0	116	66	男	4	17	94	5	219	0	1	0	0	0	1	1	0	0	0	0	0	0	0	0	0
0	67	0	0	0	0	0	0	0	35.03	27.49	107	59	94	111	195	30	1.1	86.49	7	32	1	1	0	0	0	132	67	男	4	21	86	6	233	0	1	0	0	1	1	0	0	0	0	0	0	0	0	0	0
0	38	0	0	0	0	0	0	0	37.08	29.41	129	72	90	232	101	51	1	95.67	12	30	1	1	0	0	0	153	77	男	5	12	136	6	270	0	1	0	0	0	1	0	0	0	0	0	0	0	0	0	0
0	50	0	0	0	0	0	0	0	25.05	23.8	118	54	84	192	129	46	1	104.11	7	34	1	0	0	0	0	121	63	男	5	11	112	6	249	0	1	0	0	0	1	1	0	0	0	0	0	0	0	0	0
0	23	0	0	0	0	0	0	0	40.97	23.21	118	70	83	204	195	63	1	93.09	6	17	1	0	0	0	0	136	71	男	5	10	181	6	282	1	1	0	0	0	1	1	0	0	0	0	0	0	0	0	0
0	17	0	0	0	0	0	0	0	42.03	23.84	127	72	91	244	158	47	0.9	104.95	7	20	1	0	0	0	0	149	78	男	4	19	75	5	249	2	1	0	0	0	1	1	0	0	0	0	0	0	0	0	0
0	92	0	0	0	0	0	0	0	40.05	24.13	127	71	102	179	68	63	0.9	106.42	7	38	1	0	0	0	0	127	71	男	5	18	92	5	236	2	1	0	0	0	1	1	0	0	0	0	0	0	0	0	0
0	34	0	0	0	0	0	0	0	40.06	24.46	102	55	83	199	159	39	1	93.69	3	29	1	0	0	0	0	120	61	男	5	11	99	6	213	2	1	0	0	0	1	1	0	0	0	0	0	0	0	0	0
0	15	0	0	0	0	0	0	0	38.94	19.2	113	68	94	199	88	72	0.8	112.58	6	21	1	0	0	0	0	128	60	男	5	14	134	5	210	2	1	0	0	0	1	1	0	0	0	0	0	0	0	0	0
0	112	0	0	0	0	0	0	0	36.04	22.48	103	57	81	141	78	52	0.6	117.61	6	135	0	0	0	0	0	101	56	女	4	11	100	5	262	2	1	0	0	0	1	1	0	0	0	0	0	0	0	0	0
0	50	0	0	0	0	0	0	0	59.06	23.07	108	74	86	167	77	45	0.8	97.74	8	41	1	0	0	0	0	143	81	男	4	12	134	6	150	0	1	0	0	0	1	1	0	0	0	0	0	0	0	0	0
0	13	0	0	0	0	0	0	0	51.01	22.11	113	70	82	144	46	59	1	86.75	6	16	1	0	0	0	1	132	69	男	4	21	73	5	161	0	1	0	0	0	1	1	0	0	0	0	0	0	0	0	0
0	26	0	0	0	0	0	0	0	54.93	26.7	100	59	87	156	153	40	0.9	95.86	5	25	1	0	0	0	0	123	61	男	4	9	146	6	180	0	1	0	0	1	1	1	0	0	0	0	0	0	0	0	0
0	31	0	0	0	0	0	0	0	55.97	24.33	131	72	84	145	104	36	1.3	61.01	9	28	1	0	0	0	0	145	75	男	5	14	122	6	149	0	1	0	0	0	1	1	0	0	0	0	0	0	0	0	0
0	44	0	0	0	0	0	0	0	53.02	28.28	123	74	97	176	181	42	1.1	76.23	5	38	1	1	0	0	0	150	71	男	4	11	185	6	204	0	1	0	0	1	1	0	0	0	0	0	0	0	0	0	0
0	37	0	0	0	0	0	0	0	70.04	19.95	161	101	89	179	58	56	1.2	60.88	5	31	1	0	1	0	1	188	91	男	4	18	184	6	210	0	1	1	0	0	1	1	0	0	0	0	0	0	0	0	0
0	23	0	0	0	0	0	0	0	44	24.66	122	67	96	175	253	39	0.8	108.64	4	26	1	0	0	0	0	120	68	男	4	8	122	6	198	0	1	0	0	0	1	1	0	0	0	0	0	0	0	0	0
0	14	0	0	0	0	0	0	0	33.05	24.46	99	58	82	190	95	80	0.9	84.25	4	19	0	0	0	0	0	114	62	女	4	11	70	5	246	0	1	0	0	1	1	1	0	0	0	0	0	0	0	0	0
0	16	0	0	0	0	0	0	0	29.03	21.04	122	65	77	166	66	53	1.2	81.21	8	24	1	0	0	0	0	149	65	男	5	12	96	6	233	0	1	0	0	0	1	1	0	0	0	0	0	0	0	0	0
0	51	0	0	0	0	0	0	0	48	21.5	138	93	79	165	167	44	1.1	78.96	6	32	1	0	1	0	0	169	94	男	5	15	120	6	236	0	1	0	0	1	1	1	0	0	0	0	0	0	0	0	0
0	21	0	0	0	0	0	0	0	40.04	21.37	99	59	92	177	176	37	1	93.7	4	21	1	0	0	0	0	127	64	男	4	18	93	6	265	0	1	0	0	0	1	1	0	0	0	0	0	0	0	0	0
0	21	0	0	0	0	0	0	0	36.07	23.82	115	77	85	170	67	40	1	96.35	6	24	1	0	0	0	0	128	66	男	4	13	72	5	293	0	1	0	0	0	1	1	0	0	0	0	0	0	0	0	0
0	40	0	0	0	0	0	0	0	38.01	26.14	111	71	94	246	133	49	1.2	76.24	6	23	1	0	0	0	0	134	79	男	5	12	103	5	257	0	1	0	0	0	1	1	0	0	0	0	0	0	0	0	0
0	35	0	9	9	0	0	0	0	39.06	20.54	99	58	95	233	144	43	1.1	84.08	9	24	1	0	0	0	1	116	61	男	5	16	185	5	241	0	1	0	0	0	1	1	0	0	0	0	0	0	0	0	0
0	21	0	0	0	0	0	0	0	25.97	19.77	122	70	79	169	90	41	1	103.44	7	21	1	0	0	0	0	130	66	男	5	18	37	6	264	0	1	0	0	0	1	1	0	0	0	0	0	0	0	0	0
0	19	0	0	0	0	0	0	0	32.92	20.46	124	69	97	234	196	65	1	98.51	7	22	1	0	0	0	0	124	71	男	5	14	104	6	332	0	1	0	0	0	1	1	0	0	0	0	0	0	0	0	0
0	16	0	0	0	0	0	0	0	48.97	24.38	118	70	91	176	91	64	1	88.01	7	19	1	0	0	0	0	145	76	男	4	16	71	6	243	2	1	0	0	1	1	1	0	0	0	0	0	0	0	0	0
0	29	0	0	0	0	0	0	0	46	25.26	130	81	82	272	89	67	1.1	80.08	7	36	1	0	0	0	1	156	85	男	5	15	118	6	223	2	1	0	0	0	1	1	0	0	0	0	0	0	0	0	0
0	27	0	0	0	0	0	0	0	28.06	26.27	113	68	90	165	61	51	0.9	115.77	7	21	1	0	0	0	0	120	65	男	5	18	97	6	256	2	1	0	0	0	1	1	0	0	0	0	0	0	0	0	0
0	58	0	0	0	0	0	0	0	42.03	23.85	110	65	99	215	91	69	0.9	104.95	7	37	1	0	0	0	0	121	67	男	5	21	121	5	263	2	1	0	0	0	1	1	0	0	0	0	0	0	0	0	0
0	28	0	9	9	0	0	0	0	40	26.89	128	82	101	208	142	46	1	93.73	7	18	1	0	0	0	1	155	88	男	5	15	117	6	240	0	1	0	0	0	1	1	0	0	0	0	0	0	0	0	0
0	18	0	0	0	0	0	0	0	54.06	23.09	120	87	97	204	145	48	1	84.91	6	17	1	0	0	0	0	140	83	男	5	15	87	6	234	0	1	0	0	0	1	1	0	0	0	0	0	0	0	0	0
0	30	0	0	0	0	0	0	0	39.05	25.24	121	76	90	209	85	51	1.1	84.08	7	18	1	0	0	0	1	157	75	男	4	10	121	6	193	0	1	0	0	0	1	1	0	0	0	0	0	0	0	0	0
0	24	0	0	0	0	0	0	0	45.98	23.97	121	80	98	181	55	46	0.9	102.08	4	24	1	0	0	0	0	131	80	男	4	11	94	6	251	0	1	0	0	0	1	1	0	0	0	0	0	0	0	0	0
0	26	0	0	0	0	0	0	0	40.98	20.44	107	67	72	191	117	52	0.9	105.73	5	24	1	0	0	0	1	125	70	男	5	13	85	6	209	0	1	0	0	0	1	1	0	0	0	0	0	0	0	0	0
0	13	0	0	0	0	0	0	0	20.92	25.61	113	52	84	127	129	45	0.9	121.73	7	18	1	0	0	0	1	117	50	男	4	13	148	5	257	0	1	0	0	0	1	1	0	0	0	0	0	0	0	0	0
0	20	0	0	0	0	0	0	0	30.92	17.19	106	62	85	152	74	56	0.7	115.89	4	20	0	0	0	0	0	121	63	女	5	10	125	5	192	0	1	0	0	0	1	1	0	0	0	0	0	0	0	0	0
0	15	0	0	0	0	0	0	0	38.97	26.33	109	62	86	208	155	59	0.9	107.23	7	20	1	0	0	0	1	139	60	男	4	8	84	5	336	0	1	0	0	0	1	1	0	0	0	0	0	0	0	0	0
0	11	0	0	0	0	0	0	0	35.07	23.45	106	63	94	178	85	40	0.8	95.78	5	15	0	0	0	0	0	120	60	女	4	13	88	6	333	0	1	0	0	0	1	1	0	0	0	0	0	0	0	0	0
0	30	0	0	0	0	0	0	0	32.98	24.57	98	58	88	204	66	65	0.7	114.22	5	30	0	0	0	0	0	117	65	女	5	15	83	5	311	0	1	0	0	0	1	1	0	0	0	0	0	0	0	0	0
0	47	0	0	0	0	0	0	0	20.98	23.05	120	64	88	242	133	50	1	107.13	6	25	1	0	0	0	0	144	76	男	4	10	83	5	280	0	1	0	0	0	1	1	0	0	0	0	0	0	0	0	0
0	54	0	0	0	0	0	0	0	54.98	27.79	110	72	99	91	54	44	0.9	95.83	5	31	1	1	0	1	0	139	74	男	4	9		6	180	1	1	0	0	0	0	0	0	0	0	0	0	0	0	0	0
0	9	0	0	0	0	0	0	0	31.03	19.88	95	51	72	199	109	78	0.4	139.2	4	14	0	0	0	0	0	93	49	女	4	6	100	5	182	1	1	0	0	0	1	1	0	0	0	0	0	0	0	0	0
0	12	0	0	0	0	0	0	0	35	20.59	103	63	93	165	52	47	0.7	112.61	4	15	0	0	0	0	0	115	65	女	4	12	78	5	265	1	1	0	0	0	1	1	0	0	0	0	0	0	0	0	0
0	24	1	1	0	10	20	10	20	50.95	23.3	111	70	74	207	47	60	0.95	92.34	6	25	1	0	0	0	0	127	69	男	5	11	79	5	205	2	1	0	0	0	1	1	0	200	0	1	1	1	1	0	1
0	43	1	1	0	3	10	3	10	47.95	26.77	123	78	88	231	93	52	1.1	78.99	8	36	1	0	0	0	0	142	66	男	4	16	71	6	232	2	1	0	0	1	1	1	0	30	0	1	0	0	0	0	0
0	33	1	1	0	3	1	3	1	26.04	22.7	123	73	95	195	99	44	1	103.38	7	24	1	0	0	0	0	141	74	男	5	15	116	5	267	2	1	0	0	1	1	1	0	3	0	0	0	0	0	0	0
0	32	1	1	0	2	1	2	1	27.04	23.87	117	64	97	192	143	51	1	102.66	6	22	1	0	0	0	0	128	66	男	5	10	111	5	258	2	1	0	0	1	1	1	0	2	0	0	0	0	0	0	0
0	30	0	0	0	0	0	0	0	47.02	23.41	104	64	84	185	74	47	0.9	101.34	6	24	1	0	0	0	0	143	61	男	4	12	109	5	233	2	1	0	0	0	1	1	0	0	0	0	0	0	0	0	0
0	15	0	0	0	0	0	0	0	37.09	20.97	112	66	92	173	61	48	0.9	108.66	8	17	1	0	0	0	0	129	66	男	5	13	82	5	263	2	1	0	0	0	1	1	0	0	0	0	0	0	0	0	0
0	24	0	9	9	0	0	0	0	33.96	26.58	122	71	96	169	366	34	1	97.79	8	16	1	0	0	0	0	137	70	男	4	21	107	5	279	2	1	0	0	0	1	1	0	0	0	0	0	0	0	0	0
0	20	0	9	9	0	0	0	0	43.92	23.49	129	74	94	187	111	42	0.8	108.71	5	18	1	0	0	0	0	137	67	男	5	12	105	6	295	2	1	0	0	0	1	1	0	0	0	0	0	0	0	0	0
0	24	0	0	0	0	0	0	0	31.07	24.25	146	85	101	223	144	46	1	99.8	7	23	1	0	1	0	0	152	82	男	5	12	79	6	353	2	1	0	0	0	1	1	0	0	0	0	0	0	0	0	0
0	28	0	0	0	0	0	0	0	35.01	24.15	103	62	81	202	140	41	0.9	110.26	7	18	1	0	0	0	0	107	56	男	5	16	147	5	294	2	1	0	0	0	1	1	0	0	0	0	0	0	0	0	0
0	52	0	0	0	0	0	0	0	28.03	24.41	128	74	95	224	139	50	0.9	115.8	6	29	1	0	0	0	0	134	69	男	5	12	107	5	279	2	1	0	0	1	1	1	0	0	0	0	0	0	0	0	0
0	17	0	0	0	0	0	0	0	57.11	24.9	112	70	80	163	86	45	0.8	99.09	7	18	1	0	0	0	0	122	69	男	4	12	74	5	159	0	1	0	0	1	1	1	0	0	0	0	0	0	0	0	0
0	23	0	0	0	0	0	0	0	52.94	25.34	120	74	220	168	255	51	1.2	68.65	6	19	1	0	0	1	1	133	73	男	5	12		9	191	0	1	0	0	0	0	1	0	0	0	0	0	0	0	0	0
0	40	0	9	9	0	0	0	0	52.93	25.05	116	72	100	180	127	36	1.3	62.33	7	33	1	0	0	0	0	136	64	男	4	20	91	6	201	0	1	0	0	0	1	1	0	0	0	0	0	0	0	0	0
0	44	0	0	0	0	0	0	0	65.98	23.6	129	75	89	244	113	60	0.9	88.7	7	30	1	0	1	0	0	151	73	男	4	21	168	6	236	0	1	1	0	0	1	1	0	0	0	0	0	0	0	0	0
0	19	0	9	9	0	0	0	0	48.04	25.3	127	77	95	201	125	38	0.9	100.62	7	20	1	0	0	0	1	138	64	男	5	13	90	5	215	0	1	0	0	0	1	1	0	0	0	0	0	0	0	0	0
0	26	0	0	0	0	0	0	0	59.07	21.52	112	63	92	247	167	35	1.2	65.76	5	23	1	0	0	0	0	142	65	男	4	14	133	6	233	0	1	0	0	0	1	1	0	0	0	0	0	0	0	0	0
0	74	0	0	0	0	0	0	0	39.9	30.49	165	96	86	196	131	48	1.1	83.58	9	36	1	1	1	0	0	145	100	男	5	16	75	5	217	0	1	0	0	0	1	0	0	0	0	0	0	0	0	0	0
0	32	0	0	0	0	0	0	0	50.1	26.36	117	75	82	231	106	47	1	87.31	8	22	1	0	0	0	1	151	76	男	5	11	79	5	217	0	1	0	0	0	1	1	0	0	0	0	0	0	0	0	0
0	23	0	9	9	0	0	0	0	35.03	32.57	129	76	95	185	131	45	0.8	115.71	6	19	1	1	0	0	0	139	77	男	5	11	163	6	228	0	1	0	0	0	1	0	0	0	0	0	0	0	0	0	0
0	85	0	0	0	0	0	0	0	45.99	23.87	114	73	82	194	157	39	1	89.86	8	45	1	0	0	0	0	125	69	男	5	17	55	6	221	0	1	0	0	0	1	1	0	0	0	0	0	0	0	0	0
0	68	0	0	0	0	0	0	0	42.99	23.87	116	71	81	199	203	41	0.9	104.25	8	37	1	0	0	0	0	129	72	男	5	9	134	6	226	0	1	0	0	0	1	1	0	0	0	0	0	0	0	0	0
0	139	0	0	0	0	0	0	0	41	23.68	115	61	88	206	97	42	1	93.07	10	57	1	0	0	0	0	129	66	男	5	14	103	5	205	0	1	0	0	0	1	1	0	0	0	0	0	0	0	0	0
0	34	0	0	0	0	0	0	0	40	23.94	103	64	80	191	139	42	0.9	106.46	7	22	1	0	0	0	0	117	66	男	5	14	74	5	236	0	1	0	0	0	1	1	0	0	0	0	0	0	0	0	0
0	29	0	0	0	0	0	0	0	51.07	22.11	125	74	90	199	74	35	1	86.72	3	30	1	0	0	0	0	161	72	男	4	11	155	6	291	0	1	0	0	1	1	1	0	0	0	0	0	0	0	0	0
0	31	0	0	0	0	0	0	0	38.97	26.1	104	66	83	232	107	51	1.1	84.13	7	24	1	0	0	0	0	114	70	男	4	13	143	6	291	0	1	0	0	0	1	1	0	0	0	0	0	0	0	0	0
0	50	0	9	9	0	0	0	0	46.09	22.02	105	57	76	169	58	75	0.6	109.59	6	24	0	0	0	0	0	139	67	女	4	10	105	5	306	0	1	0	0	0	1	1	0	0	0	0	0	0	0	0	0
0	31	0	0	0	0	0	0	0	27.02	23.08	103	59	87	190	53	82	0.9	116.62	8	25	1	0	0	0	0	104	54	男	5	9	78	6	281	0	1	0	0	0	1	1	0	0	0	0	0	0	0	0	0
0	51	1	1	0	2	20	2	20	31.94	21.95	109	69	88	210	114	39	0.9	112.66	5	29	1	0	0	0	0	129	66	男	4	13	93	5	264	2	1	0	0	0	1	1	0	40	0	1	0	0	0	0	0
0	91	0	0	0	0	0	0	0	44.97	26.61	115	67	83	155	95	38	0.8	107.91	9	40	1	0	0	1	0	158	73	男	4	11	216	6	237	2	1	0	0	0	0	1	0	0	0	0	0	0	0	0	0
0	25	0	0	0	0	0	0	0	48.03	21.49	126	80	75	161	157	39	0.9	100.62	7	28	1	0	0	0	0	148	80	男	4	10	59	5	230	2	1	0	0	1	1	1	0	0	0	0	0	0	0	0	0
0	64	0	0	0	0	0	0	0	38.04	24.34	117	63	101	194	56	61	1	95.03	7	37	1	0	0	0	0	136	75	男	5	23	79	5	250	2	1	0	0	0	1	1	1	0	0	0	0	0	0	0	0
0	23	0	0	0	0	0	0	0	47.03	21	122	76	83	168	96	53	0.9	101.33	6	29	1	0	0	0	1	150	82	男	5	8	63	5	219	2	1	0	0	1	1	1	0	0	0	0	0	0	0	0	0
0	23	0	0	0	0	0	0	0	41.94	25.12	121	76	92	199	122	38	0.8	110.23	6	25	1	0	0	0	0	147	75	男	5	16	108	6	225	2	1	0	0	0	1	1	0	0	0	0	0	0	0	0	0
0	31	0	0	0	0	0	0	0	46.03	21.16	121	85	76	167	73	50	0.9	102.05	7	32	1	0	0	0	1	144	85	男	4	9	88	5	232	2	1	0	0	1	1	1	0	0	0	0	0	0	0	0	0
0	27	0	0	0	0	0	0	0	52.09	24.64	116	76	96	249	92	59	0.8	102.64	7	23	1	0	0	0	0	144	78	男	4	18	106	6	280	2	1	0	0	0	1	1	0	0	0	0	0	0	0	0	0
0	23	1	1	0	5	1	5	1	53.07	25.61	133	81	83	160	87	48	1	85.51	6	27	1	0	1	0	0	143	75	男	4	13	120	6	214	0	1	1	0	0	1	1	0	5	0	0	0	0	0	0	0
0	28	0	0	0	0	0	0	0	66.06	24.92	136	87	90	213	107	60	0.9	88.65	8	31	1	0	1	0	0	145	84	男	4	15	158	6	231	0	1	1	0	0	1	1	0	0	0	0	0	0	0	0	0
0	39	0	0	0	0	0	0	0	41.06	26.16	121	79	98	197	134	50	1.1	82.91	8	24	1	0	0	0	0	149	80	男	4	15	102	5	203	0	1	0	0	0	1	1	0	0	0	0	0	0	0	0	0
0	92	0	0	0	0	0	0	0	49	24.11	120	75	89	163	136	30	0.73	108.92	6	36	1	0	0	0	0	126	75	男	4	12	169	5	230	0	1	0	0	0	1	1	0	0	0	0	0	0	0	0	0
0	33	0	0	0	0	0	0	0	40	24.01	120	56	83	187	62	72	1	93.73	5	18	1	0	0	0	0	149	56	男	4	15	82	5	227	0	1	0	0	1	1	1	0	0	0	0	0	0	0	0	0
0	79	0	0	0	0	0	0	0	43.98	24.79	125	78	98	149	215	32	0.9	103.53	6	47	1	0	0	0	0	141	70	男	5	13	116	6	255	0	1	0	0	1	1	1	0	0	0	0	0	0	0	0	0
0	32	0	0	0	0	0	0	0	44.01	28.63	111	67	92	227	238	40	1	91.12	7	19	1	1	1	0	0	153	74	男	5	10	156	6	285	0	1	1	0	0	1	0	0	0	0	0	0	0	0	0	0
0	17	0	0	0	0	0	0	0	34.03	23.54	110	65	82	182	78	45	1	97.74	6	19	1	0	0	0	0	119	68	男	4	13	99	6	301	0	1	0	0	0	1	1	0	0	0	0	0	0	0	0	0
0	104	0	0	0	0	0	0	0	31	25.73	115	60	87	162	134	37	0.8	119.03	6	41	1	0	0	0	0	131	60	男	4	11	114	5	295	0	1	0	0	0	1	1	0	0	0	0	0	0	0	0	0
0	28	0	0	0	0	0	0	0	42.07	24.73	117	72	80	213	272	26	1	92.37	9	20	1	0	0	0	0	159	71	男	5	14	84	6	338	0	1	0	0	0	1	1	0	0	0	0	0	0	0	0	0
0	25	1	1	0	5	10	5	10	42.03	26.06	105	69	84	152	77	32	0.9	104.95	7	20	1	0	0	0	0	120	68	男	4	15	82	6	276	1	1	0	0	0	1	1	0	50	0	1	0	0	0	0	0
0	15	0	0	0	0	0	0	0	62.99	24.22	119	73	83	191	59	57	1.3	58.07	9	27	1	0	0	0	0	151	77	男	4	14	73	6	256	2	1	0	0	0	1	1	0	0	0	0	0	0	0	0	0
0	29	0	0	0	0	0	0	0	57.93	26.17	127	73	86	215	72	60	1	82.64	6	24	1	0	1	0	0	170	73	男	5	11	69	5	184	2	1	1	0	0	1	1	0	0	0	0	0	0	0	0	0
0	49	0	0	0	0	0	0	0	37.07	28.82	108	67	90	160	89	35	1.2	76.75	9	30	1	1	0	0	0	148	63	男	5	10	84	5	189	2	1	0	0	1	1	0	0	0	0	0	0	0	0	0	0
0	36	0	0	0	0	0	0	0	45.02	31.13	127	75	91	172	133	35	1	90.48	7	25	1	1	0	0	0	137	74	男	5	21	145	5	250	2	1	0	0	0	1	0	0	0	0	0	0	0	0	0	0
0	22	0	0	0	0	0	0	0	32.02	23.88	96	56	90	190	124	37	1	99.13	7	17	1	0	0	0	0	110	58	男	4	17	157	5	265	2	1	0	0	0	1	1	0	0	0	0	0	0	0	0	0
0	15	0	9	9	0	0	0	0	22.02	27.36	120	63	80	170	54	59	0.6	129.78	6	18	0	1	0	0	0	120	68	女	5	9	85	5	353	2	1	0	0	0	1	0	0	0	0	0	0	0	0	0	0
0	31	0	0	0	0	0	0	0	83.93	25.09	129	73	128	157	60	74	1.1	61.35	5	20	1	0	1	1	0	156	67	男	4	13	252	6	182	0	1	1	0	0	0	1	0	0	0	0	0	0	0	0	0
0	33	0	0	0	0	0	0	0	48.95	28.99	113	68	88	165	72	51	1	88.02	4	28	1	1	0	0	0	135	68	男	4	9	137	6	171	0	1	0	0	1	1	0	0	0	0	0	0	0	0	0	0
0	17	0	0	0	0	0	0	0	38.95	20.24	122	75	89	166	92	74	1.3	68.76	12	18	1	0	0	0	0	153	78	男	4	12	71	5	152	0	1	0	0	0	1	1	0	0	0	0	0	0	0	0	0
0	53	0	0	0	0	0	0	0	45.96	25.46	114	59	81	178	50	67	0.9	102.09	4	26	1	0	0	0	0	140	60	男	4	13	80	5	201	0	1	0	0	1	1	1	0	0	0	0	0	0	0	0	0
0	33	0	0	0	0	0	0	0	40.06	26.35	106	66	77	144	90	43	1	93.69	8	26	1	0	0	0	0	123	58	男	5	10	88	5	242	0	1	0	0	0	1	1	0	0	0	0	0	0	0	0	0
0	23	0	0	0	0	0	0	0	32.93	19.68	128	80	96	184	75	39	0.7	124.06	5	29	1	0	0	0	0	136	75	男	5	19	77	6	209	0	1	0	0	0	1	1	0	0	0	0	0	0	0	0	0
0	24	0	0	0	0	0	0	0	50.06	24.81	133	75	99	236	104	45	1.3	63.59	10	18	1	0	0	0	0	145	78	男	5	13	141	6	282	0	1	0	0	0	1	1	0	0	0	0	0	0	0	0	0
0	45	0	9	9	0	0	0	0	46.01	27.75	108	66	90	164	188	31	1.2	72.08	10	30	1	1	0	0	0			男	4	14	152	6	354	0	1	0	0	0	1	0	0	0	0	0	0	0	0	0	0
0	12	0	0	0	0	0	0	0	23.96	19.6	102	58	80	196	139	67	0.8	103.55	4	24	0	0	0	0	0	120	60	女	5	7	88	5	372	0	1	0	0	0	1	1	0	0	0	0	0	0	0	0	0
0	32	1	1	0	3	10	3	10	52.96	21.7	115	63	74	144	50	53	1	85.57	7	28	1	0	0	0	0	129	65	男	4	19	56	5	95	1	1	0	0	1	1	1	0	30	0	1	0	0	0	0	0
0	36	1	1	0	3	10	3	10	32.04	26.88	110	69	96	159	64	43	1	99.12	7	31	1	0	0	0	1	152	67	男	5	18	131	6	175	1	1	0	0	1	1	1	0	30	0	1	0	0	0	0	0
0	20	0	0	0	0	0	0	0	73.06	21.12	108	65	90	198	58	75	1	74.3	4	28	1	0	1	0	0	132	66	男	4	9	140	5	215	1	1	1	0	0	1	1	0	0	0	0	0	0	0	0	0
0	20	0	0	0	0	0	0	0	51.91	23.9	152	86	100	179	55	57	0.9	97.92	7	26	1	0	1	0	1	179	80	男	4	10	109	6	147	2	1	0	0	0	1	1	0	0	0	0	0	0	0	0	0
0	25	0	0	0	0	0	0	0	50.03	24.93	99	66	96	153	81	35	1.1	77.84	7	27	1	0	0	1	0	120	72	男	4	20	201	6	177	2	1	0	0	0	0	1	0	0	0	0	0	0	0	0	0
0	27	0	0	0	0	0	0	0	51.08	25.63	103	65	92	180	121	41	1	86.71	6	19	1	0	0	0	0	122	69	男	4	22	185	6	188	2	1	0	0	0	1	1	0	0	0	0	0	0	0	0	0
0	10	0	0	0	0	0	0	0	37.94	24.25	123	61	86	159	56	38	0.8	93.86	6	12	0	0	0	0	0	148	73	女	4	12	152	5	230	2	1	0	0	0	1	1	0	0	0	0	0	0	0	0	0
0	30	0	0	0	0	0	0	0	40	24.55	121	66	87	170	48	57	0.9	106.46	6	29	1	0	0	0	0	137	71	男	5	8	136	5	212	2	1	0	0	1	1	1	0	0	0	0	0	0	0	0	0
0	73	0	0	0	0	0	0	0	63.02	26.99	104	55	93	112	36	65	0.8	95.06	3	36	1	0	0	0	0	120	91	男	3	13	93	6	355	2	1	0	0	0	1	1	0	0	0	0	0	0	0	0	0
0	70	0	0	0	0	0	0	0	41.91	28.23	163	108	99	232	119	40	1.1	82.41	8	37	1	1	1	0	0	188	110	男	5	18	82	6	238	2	1	1	0	0	1	0	1	0	0	0	0	0	0	0	0
0	96	0	0	0	0	0	0	0	39.04	23.95	121	70	99	198	49	57	0.9	107.18	8	37	1	0	0	0	0	132	67	男	5	23	102	5	243	2	1	0	0	0	1	1	1	0	0	0	0	0	0	0	0
0	8	0	0	0	0	0	0	0	37.09	21.73	97	61	70	149	87	54	0.7	110.97	5	20	0	0	0	0	0	112	60	女	4	9	115	4	419	2	1	0	0	0	1	1	0	0	0	0	0	0	0	0	0
0	29	0	0	0	0	0	0	0	26.07	18.38	101	55	73	217	88	82	1.2	82.92	6	28	1	0	0	0	0	104	55	男	5	22	61	5	245	2	1	0	0	0	1	1	0	0	0	0	0	0	0	0	0
0	14	0	0	0	0	0	0	0	22.03	27.62	104	57	77	175	83	45	1.1	94.76	9	33	1	1	0	0	0	133	70	男	5	13	60	5	224	0	1	0	0	0	1	0	0	0	0	0	0	0	0	0	0
0	73	0	0	0	0	0	0	0	54.95	24.96	113	65	95	219	66	70	1	84.38	6	36	1	0	1	0	0	133	75	男	4	15	134	6	200	0	1	1	0	0	1	1	0	0	0	0	0	0	0	0	0
0	20	0	0	0	0	0	0	0	37.04	23.95	113	60	88	220	154	41	0.9	108.7	5	26	1	0	0	0	0	120	65	男	5	10	107	5	200	0	1	0	0	0	1	1	0	0	0	0	0	0	0	0	0
0	30	0	0	0	0	0	0	0	50.05	26.43	120	70	94	217	145	39	1	87.34	5	24	1	0	0	0	0	147	75	男	4	11	107	5	255	0	1	0	0	0	1	1	0	0	0	0	0	0	0	0	0
0	16	0	0	0	0	0	0	0	31.97	22.54	121	67	85	197	68	39	1	99.17	7	21	1	0	0	0	0	122	60	男	4	16	92	5	247	0	1	0	0	0	1	1	0	0	0	0	0	0	0	0	0
0	24	0	0	0	0	0	0	0	43.99	26.26	104	68	79	215	106	47	1	91.14	7	24	1	0	0	0	0	123	70	男	4	11	91	5	294	0	1	0	0	0	1	1	0	0	0	0	0	0	0	0	0
0	24	0	0	0	0	0	0	0	33	22.4	103	59	79	184	128	47	0.9	111.83	8	23	1	0	0	0	1	110	57	男	5	12	92	5	241	0	1	0	0	0	1	1	0	0	0	0	0	0	0	0	0
0	22	0	0	0	0	0	0	0	33.07	23.41	114	69	92	174	47	44	1	98.4	7	27	1	0	0	0	0	137	61	男	5	11	91	5	316	0	1	0	0	0	1	1	0	0	0	0	0	0	0	0	0
0	28	0	0	0	0	0	0	0	52.08	27.04	99	60	92	186	163	40	1.2	69.07	9	25	1	1	0	0	1	118	66	男	5	14	114	6	369	0	1	0	0	0	1	0	0	0	0	0	0	0	0	0	0
0	49	0	0	0	0	0	0	0	33.95	25.73	112	64	79	144	120	33	1	97.8	8	49	1	0	0	0	0	136	67	男	5	13	108	5	320	0	1	0	0	0	1	1	0	0	0	0	0	0	0	0	0
0	33	0	0	0	0	0	0	0	37.97	24.45	117	68	87	304	179	41	0.9	107.99	7	43	1	0	0	0	0	144	62	男	5	18	101	6	358	0	1	0	0	0	1	1	0	0	0	0	0	0	0	0	0
0	22	0	0	0	0	0	0	0	35.07	23.91	111	66	86	181	72	41	1	97.03	6	21	1	0	0	0	0	125	64	男	5	11	94	5	328	0	1	0	0	0	1	1	0	0	0	0	0	0	0	0	0
0	34	0	0	0	0	0	0	0	40.09	25.81	97	57	88	230	107	45	1.1	83.47	7	24	1	0	0	0	0	128	67	男	5	11	74	6	374	0	1	0	0	0	1	1	0	0	0	0	0	0	0	0	0
0	21	0	0	0	0	0	0	0	34.99	22.57	108	59	83	261	190	46	1	97.08	9	24	1	0	0	0	0	128	56	男	5	17	108	5	362	0	1	0	0	0	1	1	0	0	0	0	0	0	0	0	0
0	53	0	0	0	0	0	0	0	50.98	23.21	101	65	99	232	114	31	1	86.77	7	33	1	0	0	0	1	129	62	男	5	11	98	5	169	1	1	0	0	1	1	1	0	0	0	0	0	0	0	0	0
0	31	0	0	0	0	0	0	0	31.03	25.61	113	61	78	180	85	45	0.9	113.39	7	25	1	0	0	0	0	125	60	男	5	14	99	6	204	1	1	0	0	0	1	1	0	0	0	0	0	0	0	0	0
0	26	0	0	0	0	0	0	0	38.03	24.94	120	78	80	158	91	48	0.9	107.95	8	22	1	0	0	0	0	130	77	男	5	10	104	6	222	1	1	0	0	0	1	1	0	0	0	0	0	0	0	0	0
0	42	0	0	0	0	0	0	0	53	23.17	148	97	89	172	102	37	0.9	97.17	6	25	1	0	1	0	0	182	95	男	5	12	104	5	250	1	1	0	0	0	1	1	0	0	0	0	0	0	0	0	0
0	46	0	0	0	0	0	0	0	39.02	23.56	115	64	90	214	180	33	1	94.38	8	24	1	0	0	0	0	134	67	男	5	14	173	5	234	1	1	0	0	0	1	1	0	0	0	0	0	0	0	0	0
0	53	0	0	0	0	0	0	0	30.99	35.7	118	67	81	251	114	53	0.9	113.42	9	30	1	1	0	0	0	131	70	男	5	13	73	5	359	1	1	0	0	0	1	0	0	0	0	0	0	0	0	0	0
0	16	0	0	0	0	0	0	0	48.05	26.62	148	83	84	191	96	48	0.7	111.55	7	24	1	0	1	0	0	173	80	男	5	12	97	6	272	2	1	1	0	0	1	1	0	0	0	0	0	0	0	0	0
0	24	0	0	0	0	0	0	0	41.04	27.27	134	83	94	193	90	47	1.2	74.64	7	23	1	1	0	0	0	144	82	男	5	17	125	5	234	2	1	0	0	0	1	0	0	0	0	0	0	0	0	0	0
0	31	0	0	0	0	0	0	0	50.05	23.03	119	76	86	244	177	49	0.9	99.2	7	23	1	0	0	0	0	133	73	男	4	22	111	6	226	2	1	0	0	0	1	1	0	0	0	0	0	0	0	0	0
0	17	0	0	0	0	0	0	0	44.05	23.08	103	67	79	230	134	55	1	91.1	8	18	1	0	0	0	1	127	71	男	4	13	129	6	255	2	1	0	0	0	1	1	0	0	0	0	0	0	0	0	0
0	16	0	0	0	0	0	0	0	44.01	22.89	121	70	84	268	247	40	1.1	81.21	7	14	1	0	0	0	0	129	63	男	4	12	128	6	240	2	1	0	0	0	1	1	0	0	0	0	0	0	0	0	0
0	28	0	0	0	0	0	0	0	39.95	25.31	115	70	80	207	126	62	0.8	111.78	7	25	1	0	0	0	0	137	73	男	5	11	109	6	242	2	1	0	0	0	1	1	0	0	0	0	0	0	0	0	0
0	34	0	0	0	0	0	0	0	41.01	26.16	103	57	91	177	79	52	1	93.07	7	22	1	0	0	0	0	116	58	男	4	16	112	6	295	2	1	0	0	0	1	1	0	0	0	0	0	0	0	0	0
0	26	0	0	0	0	0	0	0	37.08	25.44	123	60	85	191	127	49	1	95.67	6	18	1	0	0	0	0	143	71	男	4	9	86	6	306	2	1	0	0	0	1	1	1	0	0	0	0	0	0	0	0
0	21	0	0	0	0	0	0	0	40.06	23.27	125	78	79	241	281	40	1.1	83.49	10	24	1	0	0	0	0	143	74	男	5	13	120	5	325	2	1	0	0	0	1	1	0	0	0	0	0	0	0	0	0
0	30	0	0	0	0	0	0	0	53.01	20.59	95	65	88	211	147	58	0.9	97.16	7	20	1	0	0	0	0	109	68	男	4	14	123	6	325	2	1	0	0	0	1	1	0	0	0	0	0	0	0	0	0
0	10	0	0	0	0	0	0	0	21.95	22.98	100	66	94	165	116	55	0.7	123.42	3	14	0	0	0	0	1	114	66	女	5	6	121	6	311	2	1	0	0	0	1	1	0	0	0	0	0	0	0	0	0
0	42	0	0	0	0	0	0	0	48.06	23.6	106	72	80	241	57	41	1.1	78.93	7	42	1	0	0	0	0	115	82	男	4	14	146	6	169	0	1	0	0	1	1	1	0	0	0	0	0	0	0	0	0
0	22	0	0	0	0	0	0	0	74.03	18.28	116	72	94	241	90	70	0.8	87.98	5	25	1	0	0	0	0	156	73	男	4	17	46	6	251	0	1	0	0	0	1	1	0	0	0	0	0	0	0	0	0
0	18	0	9	9	0	0	0	0	40.05	21.4	106	61	84	147	117	31	0.8	92.48	5	24	0	0	0	0	0	113	61	女	4	6	113	6	202	0	1	0	0	0	1	1	0	0	0	0	0	0	0	0	0
0	15	0	0	0	0	0	0	0	52.01	21.59	101	58	93	211	68	60	1	86.14	6	19	1	0	0	0	0	115	68	男	5	19	118	6	269	0	1	0	0	0	1	1	0	0	0	0	0	0	0	0	0
0	21	0	0	0	0	0	0	0	40	20.5	131	76	88	201	79	76	0.7	108.72	4	23	0	0	0	0	1	156	79	女	4	14	85	5	273	0	1	0	0	0	1	1	0	0	0	0	0	0	0	0	0
0	15	0	0	0	0	0	0	0	24.09	22.64	135	71	86	188	111	46	1	104.81	5	19	1	0	1	0	0	164	81	男	5	9	177	6	222	0	1	1	0	0	1	1	0	0	0	0	0	0	0	0	0
0	40	0	0	0	0	0	0	0	33.93	24.3	129	77	83	190	69	43	0.9	111.1	6	27	1	0	0	0	0	145	80	男	5	12	58	5	270	0	1	0	0	0	1	1	0	0	0	0	0	0	0	0	0
0	68	0	0	0	0	0	0	0	35.92	23.65	95	63	88	212	178	37	0.8	114.99	7	33	1	0	0	0	0	104	62	男	5	11	132	5	298	0	1	0	0	0	1	1	0	0	0	0	0	0	0	0	0
0	16	0	0	0	0	0	0	0	35.06	23.26	98	59	85	188	43	113	0.7	112.56	6	18	0	0	0	0	0	105	54	女	5	11	103	5	177	1	1	0	0	1	1	1	0	0	0	0	0	0	0	0	0
0	13	0	0	0	0	0	0	0	28.03	22.01	102	57	83	165	60	53	1	101.95	6	19	1	0	0	0	1	110	60	男	5	11	76	5	188	1	1	0	0	0	1	1	0	0	0	0	0	0	0	0	0
0	84	0	0	0	0	0	0	0	41.04	24.04	101	55	107	164	59	47	0.8	110.93	6	39	1	0	0	0	0	122	63	男	4	17	78	6	294	2	1	0	0	1	1	1	0	0	0	0	0	0	0	0	0
0	13	0	0	0	0	0	0	0	19.08	21.13	94	49	83	151	75	57	0.9	123.31	6	12	1	0	0	0	0	110	52	男	4	14	66	5	214	2	1	0	0	0	1	1	1	0	0	0	0	0	0	0	0
0	15	0	0	0	0	0	0	0	35	19.91	110	66	67	226	159	56	0.6	118.47	4	21	0	0	0	0	0	125	68	女	5	9	147	6	282	2	1	0	0	0	1	1	0	0	0	0	0	0	0	0	0
0	19	0	0	0	0	0	0	0	24	20.76	121	54	81	112	98	37	1.2	84.13	6	16	1	0	0	0	0	107	53	男	4	14	78	6	276	2	1	0	0	0	1	1	0	0	0	0	0	0	0	0	0
0	38	1	1	0	1	50	1	50	54.06	22.24	110	65	95	148	99	36	1	84.91	7	18	1	0	1	1	0	139	69	男	4	21	99	5	302	0	0	1	0	0	0	1	0	50	0	1	0	0	0	0	0
0	12	1	1	0	14.7	30	0	30	31.97	18.07	99	63	82	151	90	46	0.7	115.04	5	18	0	0	0	0	0	109	61	女	5	12	72	6	247	0	0	0	0	0	1	1	0	441	0	1	0	0	0	0	0
0	33	1	1	0	11	20	11	20	37.97	26.27	125	79	90	149	103	47	0.9	107.99	5	33	1	0	0	0	0	167	95	男	5	14	72	6	260	0	0	0	0	0	1	1	0	220	1	1	1	1	1	1	1
0	44	1	1	0	9.3	20	0	20	59.05	25.73	123	83	118	125	74	46	0.9	93.13	4	26	1	0	0	1	0	147	78	男	4	9		12	314	0	0	0	0	0	0	1	0	186	0	1	1	1	1	0	1
0	12	1	1	0	10	15	10	15	42.95	19.8	119	74	310	207	136	45	0.9	104.28	5	9	1	0	0	1	0	122	72	男	5	15	529	13	295	0	0	0	0	0	0	1	0	150	0	1	1	1	0	0	1
0	19	2	1	1	10	14.7	10	0	46.03	24.14	121	80	93	226	245	41	0.9	102.05	6	17	1	0	0	0	0	116	67	男	5	15	123	6	294	0	0	0	0	0	1	1	0	147	0	1	1	1	0	0	0
0	14	1	1	0	30	12.4	30	0	54.05	19.8	116	74	80	207	109	46	0.8	83.82	4	20	0	0	0	0	1	139	76	女	4	13	84	6	259	0	0	0	0	0	1	1	0	372	1	0	0	1	1	1	1
0	12	1	1	0	9.3	12.4	0	0	73.02	22.04	114	68	76	194	66	45	1.3	54.12	6	15	1	0	0	0	0	139	67	男	4	20	105	6	193	0	0	0	0	1	1	1	0	115.32	0	0	0	0	0	0	0
0	14	1	1	0	9.3	12.4	0	0	45.96	21.87	113	69	76	150	90	42	0.7	104.27	5	24	0	0	0	0	0	117	72	女	4	12	76	5	267	0	0	0	0	0	1	1	0	115.32	0	0	0	0	0	0	0
0	20	1	1	0	9.3	12.4	0	0	22.98	25.92	112	56	83	178	131	41	0.6	128.91	6	17	0	0	0	0	0	128	57	女	4	8	107	5	324	0	0	0	0	0	1	1	0	115.32	0	0	0	0	0	0	0
0	11	1	1	0	9.3	12.4	0	0	81.01	22.82	132	70	92	151	73	57	0.7	88.5	4	26	1	0	0	0	0	165	64	男	4	8	184	6	190	0	0	0	0	0	1	1	0	115.32	0	1	1	1	0	0	0
0	35	1	1	0	9.3	12.4	0	0	72.08	26.84	115	64	94	262	164	53	1	74.82	5	28	1	0	0	0	0	136	74	男	4	15	124	6	198	0	0	0	0	0	1	1	0	115.32	0	1	1	1	0	0	0
0	19	1	1	0	9.3	12.4	0	0	65.91	23.78	162	96	77	216	61	58	0.9	88.75	6	22	1	0	1	0	0	191	89	男	4	17	91	5	203	0	0	0	0	0	1	1	0	115.32	0	1	1	1	0	0	0
0	37	1	1	0	9.3	12.4	0	0	44	22.89	123	74	85	191	261	37	1	91.13	7	20	1	0	0	0	0	143	73	男	4	11	132	5	189	0	0	0	0	0	1	1	0	115.32	0	1	1	1	0	0	0
0	17	1	1	0	9.3	12.4	0	0	51.95	23.95	117	66	99	169	85	55	1.2	69.13	7	13	1	0	0	0	0	149	67	男	4	18	115	5	250	0	0	0	0	0	1	1	0	115.32	0	1	1	1	0	0	0
0	17	1	1	0	9	12.4	9	0	72.98	17.71	142	97	83	201	69	70	0.9	84.44	7	78	1	0	1	0	0	167	85	男	4	12	93	6	212	0	0	0	0	0	1	1	0	111.6	0	1	1	1	0	0	0
0	24	1	1	0	3	12.4	3	0	41.98	26.91	121	72	90	220	129	44	1.3	67.31	7	21	1	0	0	0	0	133	75	男	5	21	87	5	213	0	0	0	0	0	1	1	0	37.2	0	1	0	0	0	0	0
0	12	1	1	0	9.3	9	0	9	64.01	22.22	106	60	74	255	75	65	0.8	78.16	5	22	0	0	0	0	0	131	64	女	4	17	139	5	239	0	0	0	0	0	1	1	0	83.7	0	1	0	0	0	0	0
0	19	1	1	0	9	9	9	9	67.1	23.8	131	84	86	181	74	48	0.7	89.88	5	19	0	0	0	0	0	176	83	女	4	14	121	6	179	0	0	0	0	0	1	1	0	81	0	1	0	0	0	0	0
0	15	1	1	0	9.3	6	0	6	31.04	21.23	110	68	101	169	94	48	1.1	88.95	8	20	1	0	0	0	0	131	63	男	5	20	80	6	224	0	0	0	0	0	1	1	0	55.8	0	1	0	0	0	0	0
0	22	1	1	0	9.3	6	0	6	32.95	23.24	109	69	87	202	92	47	0.7	114.24	5	25	0	0	0	0	0	105	61	女	5	11	92	5	199	0	0	0	0	1	1	1	0	55.8	0	1	0	0	0	0	0
0	26	1	1	0	9.3	5	0	5	51.03	30.23	127	80	81	207	117	40	0.9	98.52	6	26	1	1	0	0	1	139	75	男	4	10	105	6	241	0	0	0	0	0	1	0	0	46.5	0	0	0	0	0	0	0
0	8	1	1	0	1	5	1	5	45.04	22.16	99	72	76	162	86	38	0.8	89.3	4	13	0	0	0	0	0	113	69	女	4	10	51	5	265	0	0	0	0	0	1	1	0	5	0	0	0	0	0	0	0
0	14	1	1	0	9.3	4	0	4	48.02	23	116	62	90	170	57	77	0.7	102.77	4	20	0	0	0	0	0	126	66	女	5	12	87	5	257	0	0	0	0	0	1	1	0	37.2	0	0	0	0	0	0	0
0	20	1	1	0	3	2	3	2	34.02	28.45	117	73	81	159	96	39	1.2	78.41	9	16	1	1	0	0	0	129	68	男	5	14	50	6	252	0	0	0	0	0	1	0	0	6	0	0	0	0	0	0	0
0	77	1	1	0	20	1	20	1	37.01	21.33	105	68	90	113	143	33	0.8	114.11	6	54	1	0	0	0	0	122	69	男	5	13	72	5	165	0	0	0	0	1	1	1	0	20	1	0	0	0	0	0	0
0	16	1	1	0	9.3	1	0	1	24.01	19.44	110	61	80	174	77	49	0.9	119.12	6	16	1	0	0	0	0	127	63	男	5	14	44	6	194	0	0	0	0	0	1	1	0	9.3	0	0	0	0	0	0	0
0	42	0	0	0	0	0	0	0	66.06	30.28	105	54	87	144	74	32	0.7	90.54	6	58	0	1	0	1	0	146	60	女	3	15		5	95	0	0	0	0	1	0	0	0	0	0	0	0	0	0	0	0
0	6	0	9	9	0	0	0	0	64.03	21.19	126	75	88	109	152	19	0.4	110.4	3	26	0	0	0	0	0	153	73	女	4	8	76	5	138	0	0	0	0	1	1	1	0	0	0	0	0	0	0	0	0
0	89	0	0	0	0	0	0	0	78	23.58	98	51	140	109	75	36	1.1	63.96	7	60	1	0	0	1	0	122	57	男	3	17		8	48	0	0	0	0	1	0	1	0	0	0	0	0	0	0	0	0
0	49	0	9	9	0	0	0	0	65.06	21.13	172	105	99	136	78	47	0.6	95.92	5	92	0	0	1	1	0	215	99	女	4	9	235	5	80	0	0	0	0	1	0	1	0	0	0	0	0	0	0	0	0
0	74	0	0	0	0	0	0	0	62.04	20.31	113	60	78	160	61	65	0.8	79.25	5	108	0	0	0	1	0	125	62	女	3	22	253	5	44	0	0	0	0	0	0	1	0	0	0	0	0	0	0	0	0
0	18	0	0	0	0	0	0	0	68.06	29.38	106	54	91	131	43	39	0.7	89.27	4	34	0	1	0	0	0	149	57	女	3	10	137	5	95	0	0	0	0	1	1	0	0	0	0	0	0	0	0	0	0
0	23	0	9	9	0	0	0	0	67.98	37.26	120	74	108	191	109	50	1	58.04	8	28	0	1	0	0	0			女	4	21	79	6	166	0	0	0	0	0	1	0	0	0	0	0	0	0	0	0	0
0	15	0	9	9	0	0	0	0	86.96	24.2	115	60	108	219	128	56	0.9	57.69	5	25	0	0	0	1	0	143	68	女	4	21	277	6	165	0	0	0	0	0	0	1	0	0	0	0	0	0	0	0	0
0	14	0	0	0	0	0	0	0	82.03	23.2	117	57	104	145	70	55	0.9	79.24	4	23	1	0	0	0	0	143	58	男	3	13	115	5	181	0	0	0	0	0	1	1	0	0	0	0	0	0	0	0	0
0	9	0	0	0	0	0	0	0	71.97	22.04	144	79	101	211	73	78	0.8	73.91	3	26	0	0	1	0	0	165	76	女	4	6	81	6	194	0	0	0	0	0	1	1	0	0	0	0	0	0	0	0	0
0	82	0	0	0	0	0	0	0	78.96	25.23	148	82	83	217	97	58	0.9	80.97	7	63	1	0	1	1	0	185	84	男	4	18	248	6	108	0	0	0	0	1	0	1	0	0	0	0	0	0	0	0	0
0	16	0	0	0	0	0	0	0	65.95	23.91	107	58	139	196	58	63	0.6	95.32	6	25	0	0	0	1	0	133	57	女	4	14		6	120	0	0	0	0	0	0	1	0	0	0	0	0	0	0	0	0
0	7	0	9	9	0	0	0	0	81.98	20.87	125	64	92	167	74	55	0.8	83.2	4	16	1	0	1	1	0	150	58	男	4	9	133	7	200	0	0	1	0	0	0	1	0	0	0	0	0	0	0	0	0
0	29	0	0	0	0	0	0	0	73	22.63	126	61	93	156	37	60	0.8	88.62	5	26	1	0	1	1	1	170	70	男	4	14	204	6	92	0	0	1	0	1	0	1	0	0	0	0	0	0	0	0	0
0	154	0	0	0	0	0	0	0	64.99	24.86	128	55	106	120	108	22	0.7	91.22	6	125	0	0	0	0	0	134	62	女	4	11	131	6	84	0	0	0	0	1	1	1	0	0	0	0	0	0	0	0	0
0	48	0	0	0	0	0	0	0	65.05	24.48	113	66	75	181	126	62	0.6	95.93	7	39	0	0	0	1	0	141	65	女	4	12	219	6	90	0	0	0	1	1	0	1	0	0	0	0	0	0	0	0	0
0	90	0	0	0	0	0	0	0	63.92	29.24	131	72	86	146	103	59	0.6	96.69	5	114	0	1	0	0	0	166	71	女	3	12	94	5	115	0	0	0	0	1	1	0	0	0	0	0	0	0	0	0	0
0	16	0	0	0	0	0	0	0	62.01	18	105	56	92	177	46	70	0.7	93.15	5	27	0	0	0	1	0	107	57	女	4	12	234	6	124	0	0	0	0	1	0	1	0	0	0	0	0	0	0	0	0
0	46	0	0	0	0	0	0	0	82.96	24.09	166	56	81	129	79	39	1.1	61.77	5	45	1	0	1	0	0	181	59	男	4	16	137	5	69	0	0	0	0	0	1	1	0	0	0	0	0	0	0	0	0
0	35	0	9	9	0	0	0	0	51.99	26.82	110	51	88	130	66	53	0.5	111.64	4	47	0	0	0	0	0	142	61	女	4	9	175	5	72	0	0	0	0	1	1	1	0	0	0	0	0	0	0	0	0
0	28	0	0	0	0	0	0	0	72	29.61	123	55	90	222	63	43	1.5	34.56	10	35	0	1	0	1	0	157	58	女	4	23	186	7	199	0	0	0	0	0	0	0	0	0	0	0	0	0	0	0	0
0	15	0	0	0	0	0	0	0	76.99	24.08	130	69	87	158	74	55	0.6	88.21	4	22	0	0	1	1	0	155	67	女	4	11	184	7	178	0	0	1	1	0	0	1	0	0	0	0	0	0	0	0	0
0	11	0	0	0	0	0	0	0	84.95	17.46	135	65	76	153	62	59	0.9	77.64	4	24	1	0	0	0	0	173	62	男	4	13	148	6	123	0	0	0	0	0	1	1	0	0	0	0	0	0	0	0	0
0	139	0	9	9	0	0	0	0	67.08	30.37	122	73	180	169	99	52	1	77.49	6	102	1	1	0	1	0	149	74	男	4	18		9	148	0	0	0	0	1	0	0	0	0	0	0	0	0	0	0	0
0	21	0	0	0	0	0	0	0	78.93	21.62	165	90	73	146	57	45	1.3	51.92	5	28	1	0	1	0	0	185	93	男	4	20	174	6	105	0	0	1	0	0	1	1	0	0	0	0	0	0	0	0	0
0	22	0	0	0	0	0	0	0	72.99	19.23	154	84	85	131	70	52	1.2	59.63	9	30	1	0	1	1	0	106	78	男	4	19	286	6	147	0	0	1	0	0	0	1	0	0	0	0	0	0	0	0	0
0	16	0	0	0	0	0	0	0	72.06	23.42	127	69	97	192	48	38	0.9	84.99	6	25	1	0	0	1	0	158	75	男	4	16	195	7	198	0	0	0	0	0	0	1	0	0	0	0	0	0	0	0	0
0	10	0	9	9	0	0	0	0	65.99	18.11	159	81	109	228	100	52	0.8	77.08	3	19	0	0	1	1	0	184	80	女	4	13	207	5	169	0	0	1	0	0	0	1	0	0	0	0	0	0	0	0	0
0	11	0	0	0	0	0	0	0	62.97	22.37	106	55	101	214	122	59	0.8	78.73	4	18	0	0	0	0	0	128	65	女	4	14	106	6	163	0	0	0	1	1	1	1	0	0	0	0	0	0	0	0	0
0	9	0	9	9	0	0	0	0	41.94	23.02	103	62	89	160	72	78	0.7	116.45	5	25	1	0	0	1	0	144	63	男	4	5	216	5	216	0	0	0	0	0	0	1	0	0	0	0	0	0	0	0	0
0	11	0	0	0	0	0	0	0	56	31.16	142	79	71	197	103	57	0.7	97.17	5	20	0	1	1	0	0	154	67	女	4	11	153	6	145	0	0	0	1	1	1	0	0	0	0	0	0	0	0	0	0
0	92	0	0	0	0	0	0	0	67	27.68	137	65	89	155	123	62	0.8	76.53	6	63	0	1	0	1	0	157	83	女	3	15	252	6	183	0	0	0	0	1	0	0	0	0	0	0	0	0	0	0	0
0	10	0	9	9	0	0	0	0	72.05	24.35	122	53	89	153	92	36	0.8	73.87	6	21	0	0	0	0	0	148	53	女	4	13	109	5	184	0	0	0	0	0	1	1	0	0	0	0	0	0	0	0	0
0	14	0	0	0	0	0	0	0	70	28.71	127	72	80	134	100	40	0.9	86.23	4	21	1	1	0	0	0	158	79	男	4	15	107	5	140	0	0	0	0	0	1	0	0	0	0	0	0	0	0	0	0
0	33	0	0	0	0	0	0	0	75.99	24.9	121	65	127	206	87	52	1.2	58.39	5	38	1	0	1	1	0	139	64	男	5	16	256	6	170	0	0	1	0	0	0	1	0	0	0	0	0	0	0	0	0
0	21	0	0	0	0	0	0	0	61.11	28.56	116	70	276	185	57	53	0.9	91.79	5	24	1	1	0	1	1	165	73	男	4	16		11	179	0	0	0	0	0	0	0	0	0	0	0	0	0	0	0	0
0	25	0	9	9	0	0	0	0	72.09	23.95	156	88	101	172	44	46	0.9	84.97	5	20	1	0	1	1	0	185	77	男	4	16		6	142	0	0	1	0	1	0	1	0	0	0	0	0	0	0	0	0
0	28	0	0	0	0	0	0	0	68.93	25.09	125	81	108	146	49	46	0.9	86.88	6	26	1	0	1	0	1	163	76	男	5	13	100	6	122	0	0	1	0	0	1	1	0	0	0	0	0	0	0	0	0
0	21	0	9	9	0	0	0	0	83.01	19.73	196	92	84	209	71	118	0.8	68.39	7	35	0	0	1	1	0	210	83	女	4	14		7	201	0	0	1	1	0	0	1	0	0	0	0	0	0	0	0	0
0	43	0	0	0	0	0	0	0	77.02	27.91	123	64	95	224	99	58	0.7	83.83	7	35	0	1	1	1	0	155	60	女	4	14	227	5	181	0	0	1	0	0	0	0	0	0	0	0	0	0	0	0	0
0	22	0	0	0	0	0	0	0	64.03	28.89	101	55	79	175	57	44	0.6	96.61	6	22	0	1	0	1	0	142	57	女	4	14	123	7	213	0	0	0	0	0	0	0	0	0	0	0	0	0	0	0	0
0	14	0	9	9	0	0	0	0	67.99	26.29	117	74	56	157	92	36	1	77	9	17	1	0	0	1	0	130	69	男	4	18	202	5	223	0	0	0	0	0	0	1	0	0	0	0	0	0	0	0	0
0	14	0	0	0	0	0	0	0	68.02	24.71	103	72	102	157	68	51	1.1	68.6	7	19	1	0	0	0	0	144	70	男	5	14	158	6	172	0	0	0	0	0	1	1	0	0	0	0	0	0	0	0	0
0	24	0	0	0	0	0	0	0	85.02	26.77	115	61	98	163	88	35	1.1	60.88	7	23	1	0	0	0	0	153	55	男	4	24	118	5	154	0	0	0	0	0	1	1	0	0	0	0	0	0	0	0	0
0	45	0	0	0	0	0	0	0	61.91	22.05	124	76	88	197	101	97	0.6	98.07	4	67	0	0	0	0	0	145	66	女	4	10	150	6	95	0	0	0	0	1	1	1	0	0	0	0	0	0	0	0	0
0	22	0	0	0	0	0	0	0	82.97	19.23	149	60	102	157	50	49	1.4	46.14	6	28	1	0	1	0	0			男	4	23	78	6	191	0	0	1	0	0	1	1	0	0	0	0	0	0	0	0	0
0	9	0	0	0	0	0	0	0	80.97	18.13	127	63	84	154	68	45	0.9	79.84	5	18	1	0	0	0	0	165	63	男	4	13	170	6	136	0	0	0	0	0	1	1	0	0	0	0	0	0	0	0	0
0	15	0	0	0	0	0	0	0	73.95	21.22	130	73	83	248	71	70	0.9	63.21	4	28	0	0	0	1	0	142	71	女	4	9	213	6	211	0	0	0	0	0	0	1	0	0	0	0	0	0	0	0	0
0	33	0	9	9	0	0	0	0	74.96	28.16	157	88	85	176	90	45	1.2	58.81	9	50	1	1	1	0	0	161	80	男	4	14	157	6	166	0	0	0	0	0	1	0	0	0	0	0	0	0	0	0	0
0	23	0	0	0	0	0	0	0	75.99	25.39	93	52	89	129	38	49	0.8	86.78	5	29	1	0	0	0	1	123	68	男	4	13	127	5	145	0	0	0	0	0	1	1	0	0	0	0	0	0	0	0	0
0	24	0	9	9	0	0	0	0	65.09	29.33	111	58	103	219	70	50	0.9	67.27	7	26	0	1	0	0	0	145	65	女	4	19	100	6	201	0	0	0	0	0	1	0	0	0	0	0	0	0	0	0	0
0	49	0	9	9	0	0	0	0	82.99	27.32	109	70	76	176	106	34	1	69.3	9	32	1	1	0	0	0	131	65	男	4	17	151	6	134	0	0	0	0	1	1	0	0	0	0	0	0	0	0	0	0
0	29	0	9	9	0	0	0	0	68.08	30.48	163	81	99	211	100	51	1	76.95	7	25	1	1	1	1	0	199	85	男	5	19	101	6	182	0	0	1	0	0	0	0	0	0	0	0	0	0	0	0	0
0	14	0	9	9	0	0	0	0	53.95	22.39	159	91	171	165	143	50	0.8	101.31	4	19	1	0	1	1	0	195	99	男	4	12		10	148	0	0	1	0	0	0	1	0	0	0	0	0	0	0	0	0
0	14	0	0	0	0	0	0	0	78.98	18.65	190	94	100	225	94	70	2.1	29.07	6	35	1	0	1	0	0	210	90	男	4	28	99	6	281	0	0	0	1	0	1	1	0	0	0	0	0	0	0	0	0
0	11	0	0	0	0	0	0	0	63	28.62	143	66	95	231	121	69	1	60.1	8	30	0	1	1	0	0	152	71	女	4	18	159	5	233	0	0	1	0	0	1	0	0	0	0	0	0	0	0	0	0
0	16	0	0	0	0	0	0	0	67.02	24.95	128	82	99	159	102	43	1.1	69.09	6	20	1	0	0	1	0	163	80	男	4	13	166	7	178	0	0	0	0	0	0	1	0	0	0	0	0	0	0	0	0
0	23	0	9	9	0	0	0	0	63.95	25.59	105	63	107	204	72	71	0.7	91.89	6	30	0	0	0	1	0	116	62	女	5	13	129	7	168	0	0	0	0	1	0	1	0	0	0	0	0	0	0	0	0
0	38	0	0	0	0	0	0	0	67.98	21.27	135	63	78	95	59	32	0.7	96.98	7	27	1	0	1	1	0	155	57	男	3	17	219	6	175	0	0	1	0	0	0	1	0	0	0	0	0	0	0	0	0
0	17	0	0	0	0	0	0	0	60.92	25.05	100	60	104	201	44	55	0.6	98.75	4	22	0	0	0	0	0	114	58	女	4	14	125	6	171	0	0	0	0	1	1	1	0	0	0	0	0	0	0	0	0
0	15	0	0	0	0	0	0	0	85	19.03	158	89	75	197	55	69	0.9	77.61	4	28	1	0	1	0	0	175	83	男	4	15	103	6	168	0	0	0	0	0	1	1	0	0	0	0	0	0	0	0	0
0	22	0	0	0	0	0	0	0	76	27.06	155	88	86	219	90	46	1.2	58.39	8	27	1	1	1	0	1	180	83	男	4	21	117	6	147	0	0	1	0	0	1	0	0	0	0	0	0	0	0	0	0
0	11	0	0	0	0	0	0	0	81.96	18.48	123	65	85	142	93	42	0.9	79.28	5	20	1	0	0	0	0	148	68	男	4	12	196	6	143	0	0	0	0	0	1	1	0	0	0	0	0	0	0	0	0
0	22	0	0	0	0	0	0	0	68.98	22.93	151	68	120	181	99	47	1	76.46	5	21	1	0	1	0	0	186	67	男	4	16	152	6	190	0	0	0	0	0	1	1	0	0	0	0	0	0	0	0	0
0	18	0	0	0	0	0	0	0	58.92	25.98	129	77	138	113	89	40	0.8	97.83	6	15	1	0	0	1	1	156	76	男	4	14	282	7	156	0	0	0	0	0	0	1	0	0	0	0	0	0	0	0	0
0	24	0	9	9	0	0	0	0	67.99	22.98	165	98	191	197	80	52	1.7	40.54	6	20	1	0	1	1	0	175	99	男	3	23		9	206	0	0	0	0	0	0	1	0	0	0	0	0	0	0	0	0
0	7	0	0	0	0	0	0	0	64.96	23.71	117	66	99	169	101	43	6.7	5.95	5	13	0	0	0	1	0	165	63	女	4	58	205	6	230	0	0	0	1	0	0	1	0	0	0	0	0	0	0	0	0
0	18	0	0	0	0	0	0	0	69.02	24.87	142	94	91	141	65	53	1.2	61.32	6	21	1	0	1	1	0	167	91	男	5	14	175	7	167	0	0	0	0	0	0	1	0	0	0	0	0	0	0	0	0
0	13	0	0	0	0	0	0	0	67.97	24.45	155	75	132	216	66	48	1.1	68.63	7	29	1	0	1	1	0	169	67	男	5	16	287	6	227	0	0	1	0	0	0	1	0	0	0	0	0	0	0	0	0
0	12	0	0	0	0	0	0	0	78.03	22.42	144	61	89	187	94	60	0.9	81.5	4	24	1	0	1	0	0	176	64	男	4	9	125	6	172	0	0	0	0	0	1	1	0	0	0	0	0	0	0	0	0
0	10	0	0	0	0	0	0	0	59.06	23.69	138	68	79	135	61	60	0.7	95.1	4	23	0	0	1	0	0	175	70	女	4	13	106	5	171	0	0	1	0	0	1	1	0	0	0	0	0	0	0	0	0
0	24	0	0	0	0	0	0	0	64.04	22.87	140	76	100	256	103	58	0.7	91.83	5	28	0	0	1	0	1	157	75	女	4	15	143	6	161	0	0	1	0	0	1	1	0	0	0	0	0	0	0	0	0
0	20	0	9	9	0	0	0	0	71.95	26.75	154	86	87	164	53	60	1.2	60.07	8	27	1	0	1	0	0	169	82	男	4	21	110	5	154	0	0	0	0	0	1	1	0	0	0	0	0	0	0	0	0
0	152	0	0	0	0	0	0	0	77.07	23.2	158	92	74	156	71	47	0.9	82.05	7	133	1	0	1	0	0	178	93	男	4	15	153	6	112	0	0	1	0	1	1	1	0	0	0	0	0	0	0	0	0
0	11	0	0	0	0	0	0	0	58	22.63	118	64	111	180	86	58	0.6	100.8	5	24	0	0	0	1	0	141	57	女	4	12		7	230	0	0	0	0	0	0	1	0	0	0	0	0	0	0	0	0
0	16	0	9	9	0	0	0	0	81.04	25.39	125	62	154	145	144	46	1	52.95	4	24	0	0	0	1	0	128	55	女	4	13		10	259	0	0	0	0	0	0	1	0	0	0	0	0	0	0	0	0
0	39	0	0	0	0	0	0	0	65	18.63	106	60	114	162	60	69	0.9	89.31	5	33	1	0	0	1	0	137	57	男	4	14		7	115	0	0	0	0	0	0	1	0	0	0	0	0	0	0	0	0
0	20	0	0	0	0	0	0	0	66.03	24.75	115	72	127	258	75	58	1.4	51.97	7	25	1	0	0	1	0	142	70	男	5	12		7	168	0	0	0	0	0	0	1	0	0	0	0	0	0	0	0	0
0	44	0	0	0	0	0	0	0	86.03	25.54	112	70	83	174	109	34	1	67.83	8	41	1	0	0	0	0	137	66	男	4	18	195	5	135	0	0	0	0	1	1	1	0	0	0	0	0	0	0	0	0
0	58	0	9	9	0	0	0	0	63.07	30.27	114	62	118	241	126	45	1	79.7	7	36	1	1	0	1	0	151	71	男	4	18		7	169	0	0	0	0	1	0	0	0	0	0	0	0	0	0	0	0
0	55	0	0	0	0	0	0	0	64.98	21.83	105	59	91	131	56	51	0.7	91.23	5	60	0	0	0	0	0	128	69	女	4	14	134	5	103	0	0	0	0	1	1	1	0	0	0	0	0	0	0	0	0
0	20	0	9	9	0	0	0	0	69.02	24.13	138	67	139	175	53	40	0.9	86.83	6	22	1	0	0	1	0	161	60	男	4	21	56	6	204	0	0	0	0	0	0	1	0	0	0	0	0	0	0	0	0
0	14	0	0	0	0	0	0	0	74.98	19.56	107	65	70	189	60	66	1.2	58.81	7	23	1	0	1	0	1	146	64	男	4	18	109	5	154	0	0	1	0	0	1	1	0	0	0	0	0	0	0	0	0
0	46	0	0	0	0	0	0	0	67.97	27.53	108	62	80	133	60	55	0.8	91.81	6	32	1	1	0	0	0	135	62	男	4	14	196	5	130	0	0	0	0	1	1	0	0	0	0	0	0	0	0	0	0
0	52	0	0	0	0	0	0	0	61.08	29.86	122	66	93	207	51	72	0.8	79.78	6	34	0	1	0	1	1	134	64	女	4	11	242	6	191	0	0	0	0	1	0	0	0	0	0	0	0	0	0	0	0
0	71	0	0	0	0	0	0	0	65.06	22.13	108	71	91	152	123	32	1	59.24	8	108	0	0	0	0	0	135	68	女	4	15	164	4	126	0	0	0	0	1	1	1	0	0	0	0	0	0	0	0	0
0	13	0	0	0	0	0	0	0	82.96	17.65	117	62	90	152	83	58	1.1	61.77	5	25	1	0	0	0	0	129	58	男	5	12	151	6	140	0	0	0	0	0	1	1	0	0	0	0	0	0	0	0	0
0	19	0	0	0	0	0	0	0	74.04	25.93	104	57	80	163	85	47	0.8	87.98	5	23	1	0	0	0	0	151	57	男	4	22	92	6	156	0	0	0	0	0	1	1	0	0	0	0	0	0	0	0	0
0	30	0	0	0	0	0	0	0	78.98	24.95	117	80	79	228	147	36	1.1	63.52	7	28	1	0	0	0	0	105	65	男	4	18	153	6	137	0	0	0	0	0	1	1	0	0	0	0	0	0	0	0	0
0	41	0	0	0	0	0	0	0	64	24.59	101	63	164	233	85	48	1.3	57.66	8	34	1	0	0	1	1	128	72	男	4	16		7	171	0	0	0	0	0	0	1	0	0	0	0	0	0	0	0	0
0	13	0	0	0	0	0	0	0	60.07	18.64	102	66	113	198	64	70	0.9	92.46	7	13	1	0	0	0	0	127	64	男	4	10	155	6	135	0	0	0	0	0	1	1	0	0	0	0	0	0	0	0	0
0	14	0	0	0	0	0	0	0	81.96	16.52	158	73	83	194	88	50	0.7	80.97	5	29	0	0	1	0	0	165	59	女	4	10	100	6	167	0	0	1	0	0	1	1	0	0	0	0	0	0	0	0	0
0	21	0	9	9	0	0	0	0	67.99	28.81	104	66	83	174	67	30	0.8	91.8	6	21	1	1	0	0	0	126	65	男	4	11	186	6	155	0	0	0	0	0	1	0	0	0	0	0	0	0	0	0	0
0	21	0	0	0	0	0	0	0	57	26.73	118	79	112	123	119	48	1	83.18	6	25	1	0	0	1	0	140	79	男	4	12		7	190	0	0	0	0	0	0	1	0	0	0	0	0	0	0	0	0
0	94	0	9	9	0	0	0	0	62.07	30.64	106	66	143	287	111	60	1	80.27	7	52	1	1	0	1	0	145	78	男	5	19		7	164	0	0	0	0	1	0	0	0	0	0	0	0	0	0	0	0
0	28	0	0	0	0	0	0	0	64.08	23.69	159	79	159	182	50	47	1	79.14	6	24	1	0	1	1	0	167	71	男	4	17		7	164	0	0	0	0	0	0	1	0	0	0	0	0	0	0	0	0
0	20	0	0	0	0	0	0	0	82.98	20.19	113	75	77	218	69	43	1	69.3	5	39	1	0	0	0	0	139	69	男	4	30	99	6	194	0	0	0	0	0	1	1	0	0	0	0	0	0	0	0	0
0	35	0	9	9	0	0	0	0	80.02	21.29	131	78	95	184	46	78	0.9	60.57	5	30	0	0	0	0	0	153	77	女	4	25	91	5	96	0	0	0	0	1	1	1	0	0	0	0	0	0	0	0	0
0	15	0	0	0	0	0	0	0	67.99	22.61	108	62	218	150	54	50	0.9	87.46	6	15	1	0	0	1	0	133	67	男	5	19		10	154	0	0	0	0	0	0	1	0	0	0	0	0	0	0	0	0
0	12	0	0	0	0	0	0	0	39.07	20.74	101	62	64	151	65	48	0.6	115.13	5	18	0	0	0	1	0	112	58	女	4	12	217	5	122	0	0	0	0	1	0	1	0	0	0	0	0	0	0	0	0
0	13	0	9	9	0	0	0	0	77.94	31.16	111	61	88	232	88	34	1.1	63.99	6	19	1	1	0	0	0	177	70	男	5	16	105	6	198	0	0	0	0	0	1	0	0	0	0	0	0	0	0	0	0
0	20	0	0	0	0	0	0	0	51.04	23.42	102	64	80	238	252	36	0.8	85.61	4	28	0	0	0	0	0	116	62	女	4	17	113	6	66	0	0	0	0	0	1	1	0	0	0	0	0	0	0	0	0
0	13	0	0	0	0	0	0	0	61.03	24.1	105	60	78	262	124	42	0.9	69.22	6	23	0	0	0	0	0	128	71	女	4	14	90	5	138	0	0	0	0	0	1	1	0	0	0	0	0	0	0	0	0
0	27	0	0	0	0	0	0	0	72.02	27.43	156	80	150	194	70	73	0.8	73.88	6	30	0	1	1	1	0	179	80	女	5	23		7	200	0	0	1	0	0	0	0	0	0	0	0	0	0	0	0	0
0	19	0	9	9	0	0	0	0	81	19.34	154	92	78	124	66	35	1	70.27	8	27	1	0	1	0	0	159	84	男	3	26	52	6	175	0	0	1	0	0	1	1	0	0	0	0	0	0	0	0	0
0	24	0	0	0	0	0	0	0	71.96	31.81	152	81	90	159	70	52	0.9	64.1	4	31	0	1	1	0	0	155	71	女	4	14	140	6	189	0	0	1	0	1	1	0	0	0	0	0	0	0	0	0	0
0	31	0	9	9	0	0	0	0	50.02	27.71	115	67	81	194	102	47	1.1	77.85	6	31	1	1	0	0	0	146	72	男	4	12	80	6	80	0	0	0	0	1	1	0	0	0	0	0	0	0	0	0	0
0	13	0	9	9	0	0	0	0	63	22.51	80	54	76	190	65	43	0.6	97.32	4	26	0	0	0	0	0	99	60	女	4	13	99	5	171	0	0	0	0	0	1	1	0	0	0	0	0	0	0	0	0
0	21	0	0	0	0	0	0	0	75.93	26.13	113	67	96	191	106	57	0.8	71.88	4	26	0	0	0	0	0	137	57	女	4	12	70	6	166	0	0	0	0	0	1	1	0	0	0	0	0	0	0	0	0
0	20	0	0	0	0	0	0	0	64.95	28.44	108	62	83	153	106	35	0.7	91.25	5	26	0	1	0	0	0	134	68	女	4	17	155	6	172	0	0	0	0	0	1	0	0	0	0	0	0	0	0	0	0
0	16	0	0	0	0	0	0	0	57.06	24.02	112	70	86	152	80	47	0.8	99.12	5	19	1	0	0	1	0	136	67	男	4	10	218	6	166	0	0	0	0	0	0	1	0	0	0	0	0	0	0	0	0
0	40	0	0	0	0	0	0	0	66	23.63	161	74	93	138	121	48	6.3	6.36	4	35	0	0	1	0	0	213	71	女	4	38	130	5	83	0	0	1	0	1	1	1	0	0	0	0	0	0	0	0	0
0	23	0	9	9	0	0	0	0	74.07	16.52	111	69	112	183	58	61	1.1	65.75	6	33	1	0	0	0	0	126	62	男	4	17	177	6	185	0	0	0	0	0	1	1	0	0	0	0	0	0	0	0	0
0	18	0	9	9	0	0	0	0	57	26.35	112	72	104	220	227	63	0.8	82.1	5	22	0	0	0	0	0	130	77	女	5	12	157	5	161	0	0	0	0	0	1	1	0	0	0	0	0	0	0	0	0
0	25	0	0	0	0	0	0	0	66.92	24.99	134	74	96	228	138	54	0.64	92.69	5	30	0	0	1	1	0	149	81	女	4	11	126	7	198	0	0	1	0	0	0	1	0	0	0	0	0	0	0	0	0
0	18	0	0	0	0	0	0	0	56	23.85	100	52	100	244	106	52	1	83.76	5	22	1	0	0	0	0	121	59	男	5	17	159	6	146	0	0	0	0	0	1	1	0	0	0	0	0	0	0	0	0
0	293	0	0	0	0	0	0	0	63.04	22.34	133	73	175	160	71	59	1.1	71.05	7	129	1	0	0	1	0	171	77	男	4	21		10	116	0	0	0	0	1	0	1	0	0	0	0	0	0	0	0	0
0	22	0	0	0	0	0	0	0	69.92	24.72	135	77	97	220	126	37	1.2	60.93	7	19	1	0	1	1	0	152	78	男	4	14	200	6	180	0	0	1	0	0	0	1	0	0	0	0	0	0	0	0	0
0	230	0	9	9	0	0	0	0	35.04	40.08	116	60	130	136	146	41	0.9	110.24	8	146	1	1	0	1	0	139	70	男	4	12	266	7	215	0	0	0	0	1	0	0	0	0	0	0	0	0	0	0	0
0	260	0	0	0	0	0	0	0	56	24.5	123	83	103	151	120	26	0.8	99.86	7	131	1	0	0	1	0	162	86	男	4	9	336	12	142	0	0	0	0	1	0	1	0	0	0	0	0	0	0	0	0
0	19	0	0	0	0	0	0	0	63.11	26.46	104	57	102	224	120	62	0.7	92.43	5	22	0	0	0	0	0	126	60	女	4	9	99	6	206	0	0	0	0	1	1	1	0	0	0	0	0	0	0	0	0
0	8	0	0	0	0	0	0	0	33	20.35	106	65	74	207	109	37	1.1	87.74	7	25	1	0	0	1	0	115	58	男	4	18	208	6	226	0	0	0	0	0	0	1	0	0	0	0	0	0	0	0	0
0	15	0	0	0	0	0	0	0	75.99	17.66	148	84	89	148	65	51	0.6	97.67	5	26	1	0	1	1	0	169	81	男	4	15	212	7	223	0	0	0	0	0	0	1	0	0	0	0	0	0	0	0	0
0	8	0	0	0	0	0	0	0	42.04	21.82	123	82	99	198	118	70	0.7	107.18	4	25	0	0	0	0	0	140	74	女	5	10	143	5	151	0	0	0	0	0	1	1	0	0	0	0	0	0	0	0	0
0	38	0	0	0	0	0	0	0	69.94	28.89	124	79	141	226	75	47	1	75.95	9	40	1	1	0	1	0	129	72	男	4	15		7	226	0	0	0	0	0	0	0	0	0	0	0	0	0	0	0	0
0	26	0	9	9	0	0	0	0	74	23.24	108	61	96	138	59	34	0.8	88	6	30	1	0	0	0	0	132	62	男	4	10	89	6	123	0	0	0	0	1	1	1	0	0	0	0	0	0	0	0	0
0	21	0	0	0	0	0	0	0	64.95	22.06	113	69	78	149	43	55	0.7	91.25	6	30	0	0	0	0	0	138	64	女	4	15	107	6	120	0	0	0	0	1	1	1	0	0	0	0	0	0	0	0	0
0	23	0	0	0	0	0	0	0	66.96	25.9	154	100	75	230	71	60	1.1	69.12	8	29	1	0	1	0	0	195	99	男	5	23	132	6	121	0	0	0	0	0	1	1	0	0	0	0	0	0	0	0	0
0	203	0	0	0	0	0	0	0	54.96	25.3	120	78	97	182	133	51	0.9	95.84	6	144	1	0	0	0	0	151	77	男	4	9	171	6	71	0	0	0	0	1	1	1	0	0	0	0	0	0	0	0	0
0	28	0	0	0	0	0	0	0	60.96	31.63	113	73	89	282	76	47	0.5	104.83	9	25	0	1	0	1	0	128	77	女	4	14	138	7	235	0	0	0	0	0	0	0	0	0	0	0	0	0	0	0	0
0	18	0	0	0	0	0	0	0	71.93	24.08	114	66	133	201	91	57	0.7	86.88	4	20	0	0	0	1	0	159	72	女	4	12		6	213	0	0	0	0	0	0	1	0	0	0	0	0	0	0	0	0
0	65	0	0	0	0	0	0	0	65.01	28.11	105	61	70	158	55	58	0.9	89.31	6	45	1	1	0	0	1	124	60	男	4	13	192	5	124	0	0	0	0	1	1	0	0	0	0	0	0	0	0	0	0
0	17	0	9	9	0	0	0	0	72.01	27.01	168	85	82	235	91	54	0.8	73.89	6	26	0	1	1	0	0	198	78	女	4	19	103	6	171	0	0	1	0	0	1	0	0	0	0	0	0	0	0	0	0
0	34	0	9	9	0	0	0	0	66.89	25.17	120	70	115	154	46	46	1	77.6	7	28	1	0	1	0	0	143	72	男	5	19	161	6	156	0	0	1	0	0	1	1	0	0	0	0	0	0	0	0	0
0	77	0	0	0	0	0	0	0	60.98	30.84	102	68	84	126	45	55	0.8	96.43	8	62	1	1	0	0	0	136	69	男	4	12	138	5	148	0	0	0	0	1	1	0	0	0	0	0	0	0	0	0	0
0	34	0	0	0	0	0	0	0	65	24.15	104	66	126	283	82	52	1.5	48.16	7	31	1	0	0	1	0	125	58	男	4	17		7	176	0	0	0	0	0	0	1	0	0	0	0	0	0	0	0	0
0	10	0	0	0	0	0	0	0	59.99	24.55	149	85	91	222	79	67	0.6	99.4	5	24	0	0	1	0	0	171	85	女	4	9	144	6	187	0	0	1	0	0	1	1	0	0	0	0	0	0	0	0	0
0	419	0	0	0	0	0	0	0	58.01	26.12	129	85	80	134	78	47	0.8	98.46	5	256	1	0	1	0	0	158	83	男	4	14	146	5	93	0	0	1	0	1	1	1	0	0	0	0	0	0	0	0	0
0	13	0	0	0	0	0	0	0	88.06	21.92	163	68	85	193	73	65	0.9	75.96	7	21	1	0	1	0	0	193	80	男	4	16	129	5	190	0	0	1	0	0	1	1	0	0	0	0	0	0	0	0	0
0	50	0	0	0	0	0	0	0	60.06	27.33	121	58	109	264	97	49	1	81.41	9	27	1	1	0	1	0	162	66	男	4	15	203	6	185	0	0	0	0	0	0	0	0	0	0	0	0	0	0	0	0
0	51	0	0	0	0	0	0	0	60.02	24.48	159	87	125	177	122	46	0.9	92.49	5	26	1	0	1	1	0	205	91	男	4	16		8	152	0	0	1	0	0	0	1	0	0	0	0	0	0	0	0	0
0	18	0	0	0	0	0	0	0	68	28.39	120	59	139	207	64	65	0.61	93.45	4	25	0	1	0	1	0	137	63	女	4	9		7	261	0	0	0	0	0	0	0	0	0	0	0	0	0	0	0	0
0	16	0	0	0	0	0	0	0	74.01	20.11	132	71	89	206	70	47	0.9	83.84	6	25	1	0	0	0	1	137	60	男	4	18	128	6	160	0	0	0	0	1	1	1	0	0	0	0	0	0	0	0	0
0	33	0	9	9	0	0	0	0	65.95	26.85	170	93	101	177	100	63	0.7	90.61	7	33	0	0	1	1	0	174	87	女	5	11	163	7	195	0	0	0	0	0	0	1	0	0	0	0	0	0	0	0	0
0	23	0	9	9	0	0	0	0	69	22.71	144	74	103	252	101	68	0.9	65.45	6	24	0	0	1	0	1	187	80	女	5	20	118	6	167	0	0	1	0	0	1	1	0	0	0	0	0	0	0	0	0
0	36	0	9	9	0	0	0	0	81.06	20.61	158	88	99	183	69	69	0.9	60.13	5	33	0	0	1	0	0	165	86	女	4	17	90	5	115	0	0	0	0	1	1	1	0	0	0	0	0	0	0	0	0
0	13	0	0	0	0	0	0	0	71.98	24.61	102	56	85	177	119	38	1	74.87	5	15	1	0	0	0	0	95	53	男	4	16	141	6	177	0	0	0	0	1	1	1	0	0	0	0	0	0	0	0	0
0	23	0	0	0	0	0	0	0	80.98	20.92	149	75	95	197	114	45	0.9	79.83	8	25	1	0	1	0	0	189	78	男	4	13	135	6	141	0	0	1	0	0	1	1	0	0	0	0	0	0	0	0	0
0	64	0	0	0	0	0	0	0	57.92	26.66	115	76	130	140	87	45	0.9	93.87	8	37	1	0	0	1	0	135	77	男	4	13	267	7	155	0	0	0	0	0	0	1	0	0	0	0	0	0	0	0	0
0	89	0	9	9	0	0	0	0	64.07	29.92	122	77	162	208	100	43	1.1	70.53	7	54	1	1	0	1	0	151	80	男	5	21		7	178	0	0	0	0	1	0	0	0	0	0	0	0	0	0	0	0
0	42	0	0	0	0	0	0	0	79.09	22.01	130	77	81	168	62	46	1	71.22	6	38	1	0	0	0	0	155	66	男	4	18	58	5	140	0	0	0	0	1	1	1	0	0	0	0	0	0	0	0	0
0	21	0	0	0	0	0	0	0	63.93	23.96	121	79	119	213	118	40	0.9	89.99	6	21	1	0	0	1	0	145	70	男	4	14	215	8	190	0	0	0	0	0	0	1	0	0	0	0	0	0	0	0	0
0	28	0	0	0	0	0	0	0	66.03	25.11	138	84	124	195	115	40	0.9	88.67	6	28	1	0	0	1	1	163	77	男	5	14		7	179	0	0	0	0	1	0	1	0	0	0	0	0	0	0	0	0
0	21	0	0	0	0	0	0	0	58.99	29.83	108	70	97	177	87	52	1	61.82	8	24	0	1	0	1	0	146	71	女	4	20	120	7	230	0	0	0	0	1	0	0	0	0	0	0	0	0	0	0	0
0	60	0	9	9	0	0	0	0	76.01	19.71	115	68	87	189	60	74	0.8	71.84	5	43	0	0	0	0	0	136	64	女	4	20	133	5	91	0	0	0	0	1	1	1	0	0	0	0	0	0	0	0	0
0	15	0	0	0	0	0	0	0	42.01	24.62	103	46	77	153	43	46	0.9	79.11	6	19	0	0	0	1	1	142	59	女	4	14	95	10	174	0	0	0	0	1	0	1	0	0	0	0	0	0	0	0	0
0	35	0	0	0	0	0	0	0	65.98	21.45	188	98	82	215	59	59	0.9	66.85	6	37	0	0	1	1	0	220	110	女	5	12	223	5	168	0	0	1	0	1	0	1	0	0	0	0	0	0	0	0	0
0	9	0	0	0	0	0	0	0	65.98	26.83	88	55	87	162	118	49	0.7	90.59	7	15	0	0	0	0	0	112	57	女	4	19	86	6	202	0	0	0	0	0	1	1	0	0	0	0	0	0	0	0	0
0	24	0	9	9	0	0	0	0	66.09	25.11	121	68	91	157	78	45	0.9	88.63	7	23	1	0	0	0	0	134	66	男	4	16	77	6	131	0	0	0	0	1	1	1	0	0	0	0	0	0	0	0	0
0	22	0	0	0	0	0	0	0	63.92	29.89	113	75	82	219	97	47	1	79.23	5	26	1	1	0	0	0	128	71	男	4	16	116	6	177	0	0	0	0	0	1	0	0	0	0	0	0	0	0	0	0
0	64	0	0	0	0	0	0	0	65.96	25.97	120	73	86	137	69	54	0.6	95.31	5	39	0	0	0	0	0	138	70	女	4	12	92	5	106	0	0	0	1	1	1	1	0	0	0	0	0	0	0	0	0
0	17	0	0	0	0	0	0	0	67.03	26.42	100	69	81	178	48	52	0.7	89.92	4	23	0	0	0	0	0	122	69	女	4	12	116	6	169	0	0	0	0	0	1	1	0	0	0	0	0	0	0	0	0
0	12	0	0	0	0	0	0	0	84.99	22.89	137	79	95	181	61	37	1.1	60.89	7	19	1	0	0	0	0	60	66	男	4	24	104	5	202	0	0	0	0	0	1	1	0	0	0	0	0	0	0	0	0
0	22	0	9	9	0	0	0	0	61.1	24.37	102	57	87	228	60	85	0.7	93.75	6	26	0	0	0	0	1	131	62	女	4	16	130	6	130	0	0	0	0	1	1	1	0	0	0	0	0	0	0	0	0
0	23	0	0	0	0	0	0	0	63.06	25.52	128	75	109	224	97	38	1	79.71	5	24	1	0	0	1	0	163	76	男	4	14	63	7	200	0	0	0	0	0	0	1	0	0	0	0	0	0	0	0	0
0	10	0	0	0	0	0	0	0	47.93	25.81	127	77	103	152	90	38	0.5	114.87	4	19	0	0	0	0	0	149	83	女	4	11	139	6	250	0	0	0	0	0	1	1	0	0	0	0	0	0	0	0	0
0	12	0	9	9	0	0	0	0	73.98	24.48	132	77	90	162	82	36	1.3	53.76	7	20	1	0	1	0	0	158	76	男	4	13	101	5	200	0	0	1	1	0	1	1	0	0	0	0	0	0	0	0	0
0	194	0	0	0	0	0	0	0	78.08	21.69	112	63	91	153	56	55	0.8	70.8	5	88	0	0	0	0	0	144	70	女	4	19	102	5	89	0	0	0	0	1	1	1	0	0	0	0	0	0	0	0	0
0	11	0	0	0	0	0	0	0	79.98	18.3	128	62	89	167	105	41	1	70.78	5	19	1	0	0	0	0	169	78	男	4	12	135	6	172	0	0	0	0	0	1	1	0	0	0	0	0	0	0	0	0
0	15	0	0	0	0	0	0	0	73.98	20.01	102	58	70	199	61	60	1.2	59.22	7	23	1	0	0	0	0	131	59	男	4	23	106	5	173	0	0	0	0	0	1	1	0	0	0	0	0	0	0	0	0
0	13	0	0	0	0	0	0	0	77.02	26.47	131	74	88	163	86	36	0.9	82.08	4	16	1	0	1	0	0	151	68	男	4	16	184	6	175	0	0	1	0	0	1	1	0	0	0	0	0	0	0	0	0
0	63	0	9	9	0	0	0	0	62	23.21	104	61	102	190	115	58	0.6	98	5	53	0	0	0	1	0	126	58	女	4	15	212	6	171	0	0	0	0	1	0	1	0	0	0	0	0	0	0	0	0
0	42	0	0	0	0	0	0	0	74.06	24.71	113	54	87	168	70	42	0.9	83.81	7	33	1	0	0	0	0	139	64	男	4	22	126	6	115	0	0	0	0	1	1	1	0	0	0	0	0	0	0	0	0
0	21	0	0	0	0	0	0	0	77.07	23.13	129	70	76	209	53	67	0.5	93.61	4	34	0	0	1	0	0	147	61	女	4	14	96	5	187	0	0	1	0	0	1	1	0	0	0	0	0	0	0	0	0
0	17	0	0	0	0	0	0	0	75.96	22.66	95	60	89	184	106	47	0.8	71.86	6	22	0	0	0	0	0	127	64	女	4	23	124	5	166	0	0	0	0	1	1	1	0	0	0	0	0	0	0	0	0
0	15	0	9	9	0	0	0	0	47.01	22.58	126	74	107	199	100	52	0.6	108.89	4	21	0	0	0	1	0	157	72	女	4	14	204	6	163	0	0	0	0	0	0	1	0	0	0	0	0	0	0	0	0
0	19	0	9	9	0	0	0	0	79.95	18.86	152	71	102	145	42	60	1.1	63.09	4	18	1	0	1	0	0	181	73	男	4	30	188	6	211	0	0	1	0	0	1	1	0	0	0	0	0	0	0	0	0
0	30	0	0	0	0	0	0	0	64.06	19.56	139	79	94	230	65	78	0.8	78.13	5	27	0	0	0	1	0	148	77	女	4	13	223	6	152	0	0	0	0	0	0	1	0	0	0	0	0	0	0	0	0
0	26	0	0	0	0	0	0	0	55.09	19.75	127	79	86	190	60	79	0.8	100.5	5	29	1	0	0	1	1	142	70	男	5	13	214	6	124	0	0	0	0	1	0	1	0	0	0	0	0	0	0	0	0
0	57	0	9	9	0	0	0	0	57.03	19.79	113	73	138	211	63	51	0.6	101.49	3	34	0	0	0	1	0	126	69	女	4	21		7	126	0	0	0	0	1	0	1	0	0	0	0	0	0	0	0	0
0	11	0	0	0	0	0	0	0	61.01	21.88	91	48	88	221	82	54	0.8	79.82	5	18	0	0	0	0	0	111	58	女	4	12	98	5	140	0	0	0	0	0	1	1	0	0	0	0	0	0	0	0	0
0	54	0	0	0	0	0	0	0	59.07	29.97	156	82	86	184	110	55	0.8	80.92	5	50	0	1	1	0	0	198	89	女	4	15	142	6	149	0	0	1	0	1	1	0	0	0	0	0	0	0	0	0	0
0	25	0	9	9	0	0	0	0	59.02	25.45	128	76	105	194	123	43	1	82	9	29	1	0	0	0	0	156	83	男	4	19	156	6	206	0	0	0	0	0	1	1	0	0	0	0	0	0	0	0	0
0	34	0	0	0	0	0	0	0	47.06	22	115	70	78	189	66	64	1.2	71.55	7	26	1	0	0	1	1	148	63	男	5	17	117	6	97	0	0	0	0	1	0	1	0	0	0	0	0	0	0	0	0
0	17	0	0	0	0	0	0	0	75.95	25.53	117	66	81	169	67	53	1	72.81	4	23	1	0	0	0	1	148	64	男	4	22	129	5	188	0	0	0	0	0	1	1	0	0	0	0	0	0	0	0	0
0	16	0	0	0	0	0	0	0	72.09	27.41	155	85	97	177	83	63	0.7	86.78	5	19	0	1	1	0	0	169	78	女	4	17	92	6	163	0	0	0	0	0	1	0	0	0	0	0	0	0	0	0	0
0	37	0	0	0	0	0	0	0	55.99	28.31	121	68	82	190	103	47	0.7	105.5	6	25	1	1	0	1	0	150	83	男	4	10	200	6	182	0	0	0	0	0	0	0	0	0	0	0	0	0	0	0	0
0	31	0	0	0	0	0	0	0	57.05	23.58	116	68	143	222	196	54	1	83.15	5	21	1	0	0	1	0	131	66	男	4	13	348	9	146	0	0	0	0	0	0	1	0	0	0	0	0	0	0	0	0
0	15	0	0	0	0	0	0	0	58.02	24.38	154	86	105	175	123	80	0.7	95.8	6	26	0	0	1	0	1	196	85	女	5	18	144	6	215	0	0	1	0	0	1	1	0	0	0	0	0	0	0	0	0
0	6	0	0	0	0	0	0	0	49.03	26.56	93	57	69	216	64	63	0.8	86.83	4	22	0	0	0	0	0	93	59	女	4	11	101	5	281	0	0	0	0	0	1	1	0	0	0	0	0	0	0	0	0
0	20	0	0	0	0	0	0	0	59.05	20.83	96	57	77	180	66	56	0.7	95.11	5	17	0	0	0	1	0	108	58	女	4	15	246	6	171	0	0	0	0	0	0	1	0	0	0	0	0	0	0	0	0
0	25	0	0	0	0	0	0	0	63.04	21.07	105	65	155	187	79	63	0.7	92.48	6	22	0	0	0	1	0	134	68	女	4	14		7	161	0	0	0	1	1	0	1	0	0	0	0	0	0	0	0	0
0	25	0	0	0	0	0	0	0	55.91	27.84	117	66	145	148	101	40	1.2	67.23	7	17	1	1	0	1	1	148	78	男	4	11	318	7	175	0	0	0	0	0	0	0	0	0	0	0	0	0	0	0	0
0	27	0	0	0	0	0	0	0	69.89	26.46	157	83	81	308	56	56	0.9	86.3	7	26	1	0	1	0	0	187	79	男	4	13	135	6	155	0	0	1	0	0	1	1	0	0	0	0	0	0	0	0	0
0	17	0	9	9	0	0	0	0	64.03	21.67	104	55	84	202	74	78	0.6	96.62	5	22	0	0	0	1	0	130	58	女	4	14	227	6	211	0	0	0	0	1	0	1	0	0	0	0	0	0	0	0	0
0	82	0	0	0	0	0	0	0	61.02	24.01	117	73	95	199	67	69	1	80.86	6	55	1	0	0	1	0	149	66	男	4	24	219	6	167	0	0	0	0	1	0	1	0	0	0	0	0	0	0	0	0
0	60	0	0	0	0	0	0	0	71.96	20.25	172	76	243	267	52	91	0.7	86.86	3	38	0	0	1	1	0	208	83	女	4	8		8	163	0	0	0	0	1	0	1	0	0	0	0	0	0	0	0	0
0	14	0	0	0	0	0	0	0	82.94	21.85	113	58	126	181	120	31	0.8	82.64	5	19	1	0	0	1	0	144	56	男	4	14		9	256	0	0	0	0	0	0	1	0	0	0	0	0	0	0	0	0
0	13	0	0	0	0	0	0	0	63.96	27.87	156	83	96	167	107	45	0.9	89.97	7	18	1	1	1	0	0	203	80	男	4	11	120	5	176	0	0	1	0	0	1	0	0	0	0	0	0	0	0	0	0
0	23	0	9	9	0	0	0	0	82.98	18.19	103	50	87	217	54	71	1.3	50.46	7	33	1	0	0	0	0	134	55	男	4	18	129	5	180	0	0	0	0	0	1	1	0	0	0	0	0	0	0	0	0
0	10	0	0	0	0	0	0	0	62.99	25.33	117	70	78	196	49	58	1.2	63.97	6	21	1	0	0	0	1	147	77	男	4	19	115	6	200	0	0	0	0	0	1	1	0	0	0	0	0	0	0	0	0
0	26	0	0	0	0	0	0	0	45.05	27.82	124	71	110	204	93	54	0.6	110.4	6	21	0	1	0	0	0	125	69	女	4	10	93	6	181	0	0	0	0	0	1	0	0	0	0	0	0	0	0	0	0
0	24	0	0	0	0	0	0	0	73.01	25.4	98	57	81	169	74	33	1.2	59.63	9	28	1	0	0	0	1	123	55	男	4	12	70	6	169	0	0	0	0	0	1	1	0	0	0	0	0	0	0	0	0
0	13	0	0	0	0	0	0	0	63.06	23.41	125	74	97	181	130	56	1	60.08	8	24	0	0	0	0	0	150	78	女	4	14	103	6	163	0	0	0	0	0	1	1	0	0	0	0	0	0	0	0	0
0	32	0	0	0	0	0	0	0	67.95	28.38	150	85	93	250	124	62	0.8	76.02	10	31	0	1	1	1	0	183	86	女	5	22	177	7	228	0	0	1	0	0	0	0	0	0	0	0	0	0	0	0	0
0	16	0	9	9	0	0	0	0	81.93	19.6	120	69	91	158	81	69	1	69.82	4	29	1	0	1	0	0	142	65	男	4	20	89	6	197	0	0	1	0	0	1	1	0	0	0	0	0	0	0	0	0
0	21	0	9	9	0	0	0	0	54.04	26.4	128	82	88	184	80	47	0.9	72.7	5	26	0	0	0	1	0	149	87	女	5	17	133	7	195	0	0	0	0	0	0	1	0	0	0	0	0	0	0	0	0
0	11	0	0	0	0	0	0	0	50.95	23.09	92	59	101	174	61	53	0.7	100.68	4	18	0	0	0	0	0	109	59	女	4	14	111	6	213	0	0	0	0	0	1	1	0	0	0	0	0	0	0	0	0
0	14	0	0	0	0	0	0	0	72.98	25.47	111	67	86	161	116	36	1.1	66.25	6	16	1	0	0	0	0	138	62	男	4	13	82	6	174	0	0	0	0	0	1	1	0	0	0	0	0	0	0	0	0
0	15	0	0	0	0	0	0	0	58.97	28.16	116	57	79	221	107	57	0.7	95.16	8	15	0	1	0	0	0	138	64	女	4	10	102	6	138	0	0	0	0	0	1	0	0	0	0	0	0	0	0	0	0
0	17	0	0	0	0	0	0	0	50.03	21.8	126	80	83	143	69	46	0.9	99.22	7	17	1	0	1	1	0	146	75	男	4	11		5	159	0	0	1	0	0	0	1	0	0	0	0	0	0	0	0	0
0	136	0	9	9	0	0	0	0	79.03	17.34	117	66	85	157	45	68	0.8	84.95	4	113	1	0	0	0	0	139	66	男	4	20	101	6	135	0	0	0	1	1	1	1	0	0	0	0	0	0	0	0	0
0	23	0	0	0	0	0	0	0	50.99	25.65	128	77	101	223	166	53	1	86.76	7	31	1	0	0	0	1	150	69	男	4	14	95	6	196	0	0	0	0	0	1	1	0	0	0	0	0	0	0	0	0
0	34	0	0	0	0	0	0	0	67.01	25.03	97	51	174	131	78	46	1.3	56.46	5	29	1	0	1	1	0	120	49	男	4	20		8	210	0	0	1	0	0	0	1	0	0	0	0	0	0	0	0	0
0	18	0	0	0	0	0	0	0	84.04	25.72	136	76	87	217	118	49	1.1	61.3	8	21	1	0	0	0	0	147	68	男	4	19	123	6	216	0	0	0	0	0	1	1	0	0	0	0	0	0	0	0	0
0	40	0	9	9	0	0	0	0	75.93	26.83	136	84	81	215	134	44	1	72.82	8	34	1	0	0	0	0	174	89	男	4	12	192	6	182	0	0	0	0	0	1	1	0	0	0	0	0	0	0	0	0
0	10	0	9	9	0	0	0	0	57.92	18.76	100	54	85	198	105	61	0.8	81.57	5	23	0	0	0	0	0	116	54	女	4	14	57	5	153	0	0	0	0	0	1	1	0	0	0	0	0	0	0	0	0
0	15	0	9	9	0	0	0	0	71.99	21.95	151	70	76	163	50	59	0.7	86.84	3	26	0	0	1	0	0	176	75	女	4	12	145	6	173	0	0	0	0	0	1	1	0	0	0	0	0	0	0	0	0
0	9	0	9	9	0	0	0	0	49.97	19.75	100	54	71	197	79	58	0.8	86.26	5	16	0	0	0	0	0	121	58	女	4	11	81	6	113	0	0	0	0	0	1	1	0	0	0	0	0	0	0	0	0
0	19	0	0	0	0	0	0	0	76.01	21.24	106	65	83	181	84	56	0.8	86.77	6	26	1	0	0	0	0	134	60	男	4	12	84	6	183	0	0	0	0	0	1	1	0	0	0	0	0	0	0	0	0
0	15	0	9	9	0	0	0	0	78.97	24.98	127	63	77	212	97	58	0.9	61.02	6	22	0	0	1	0	0	177	68	女	4	15	102	6	221	0	0	1	1	0	1	1	0	0	0	0	0	0	0	0	0
0	18	0	0	0	0	0	0	0	58.96	22.2	160	71	115	235	62	90	0.7	95.17	4	25	0	0	1	1	1	198	84	女	5	9		7	195	0	0	1	0	0	0	1	0	0	0	0	0	0	0	0	0
0	16	0	0	0	0	0	0	0	73.08	31.07	135	72	96	210	139	50	0.6	90.67	7	22	0	1	0	0	0	140	68	女	4	22	154	6	232	0	0	0	0	0	1	0	0	0	0	0	0	0	0	0	0
0	27	0	0	0	0	0	0	0	65.99	26.99	98	64	88	186	81	33	1.2	62.64	9	25	1	0	0	0	0	148	63	男	4	18	117	6	159	0	0	0	0	0	1	1	0	0	0	0	0	0	0	0	0
0	16	0	0	0	0	0	0	0	77.01	24.7	149	84	89	198	124	44	0.9	82.09	7	21	1	0	1	0	0	169	84	男	5	15	144	6	173	0	0	1	0	1	1	1	0	0	0	0	0	0	0	0	0
0	21	0	0	0	0	0	0	0	70	20.93	195	104	85	234	105	43	13.5	3.26	9	11	1	0	1	0	0	213	96	男	4	135	144	5	117	0	0	0	0	0	1	1	0	0	0	0	0	0	0	0	0
0	15	0	0	0	0	0	0	0	70.04	24	128	84	91	147	97	58	1	75.9	6	22	1	0	0	0	0	164	83	男	4	13	105	6	166	0	0	0	0	0	1	1	0	0	0	0	0	0	0	0	0
0	21	0	0	0	0	0	0	0	59.01	22.1	106	65	148	178	189	63	0.6	100.08	5	20	0	0	0	1	1	116	60	女	4	16		8	174	0	0	0	0	0	0	1	0	0	0	0	0	0	0	0	0
0	11	0	0	0	0	0	0	0	58.94	29.32	122	78	89	198	79	69	0.6	100.13	6	22	0	1	0	0	0	144	76	女	4	12	99	6	214	0	0	0	0	1	1	0	0	0	0	0	0	0	0	0	0
0	6	0	0	0	0	0	0	0	39.01	20.98	111	72	78	204	65	85	0.8	93.16	5	18	0	0	0	0	0	116	67	女	4	12	121	5	179	0	0	0	0	1	1	1	0	0	0	0	0	0	0	0	0
0	45	0	0	0	0	0	0	0	56.97	25.75	104	64	82	141	89	41	0.6	101.53	5	37	0	0	0	0	0	131	62	女	4	16	84	6	104	0	0	0	0	1	1	1	0	0	0	0	0	0	0	0	0
0	119	0	0	0	0	0	0	0	58.06	25.32	97	64	85	199	99	44	1	82.56	8	56	1	0	0	0	0	116	62	男	4	15	128	5	103	0	0	0	0	1	1	1	0	0	0	0	0	0	0	0	0
0	14	0	0	0	0	0	0	0	71.04	26.11	129	70	85	173	88	49	0.6	91.97	4	20	0	0	0	0	0	153	67	女	4	10	122	6	204	0	0	0	0	0	1	1	0	0	0	0	0	0	0	0	0
0	20	0	9	9	0	0	0	0	62	23.46	116	70	211	274	122	54	0.8	95.74	5	21	1	0	0	1	0	136	74	男	4	16		10	202	0	0	0	0	0	0	1	0	0	0	0	0	0	0	0	0
0	13	0	9	9	0	0	0	0	72.99	23.69	127	74	81	227	77	40	0.8	73.38	4	31	0	0	0	0	0	135	73	女	4	11	91	6	265	0	0	0	0	0	1	1	0	0	0	0	0	0	0	0	0
0	26	0	0	0	0	0	0	0	69.01	22.59	107	67	90	192	56	65	0.7	88.68	5	29	0	0	0	0	0	111	58	女	4	12	75	5	139	0	0	0	0	0	1	1	0	0	0	0	0	0	0	0	0
0	13	0	0	0	0	0	0	0	48	21.97	125	85	110	254	90	57	0.7	102.79	7	23	0	0	0	0	0	165	93	女	5	15	160	6	166	0	0	0	0	0	1	1	0	0	0	0	0	0	0	0	0
0	50	0	9	9	0	0	0	0	73	23.15	106	64	89	144	59	52	1.1	66.24	5	43	1	0	1	0	0	144	66	男	5	17	162	5	115	0	0	1	1	1	1	1	0	0	0	0	0	0	0	0	0
0	16	0	0	0	0	0	0	0	66.04	23.44	152	82	106	167	51	70	0.9	88.66	5	25	1	0	1	0	0	185	79	男	4	18	139	6	248	0	0	1	0	0	1	1	0	0	0	0	0	0	0	0	0
0	12	0	0	0	0	0	0	0	63.04	24.08	113	71	85	154	55	53	0.7	92.48	5	22	0	0	0	0	0	147	75	女	4	10	135	5	188	0	0	0	0	0	1	1	0	0	0	0	0	0	0	0	0
0	24	0	0	0	0	0	0	0	67.08	32.34	122	66	84	152	92	56	0.6	94.57	6	24	0	1	0	0	0	156	69	女	4	13	135	6	211	0	0	0	0	0	1	0	0	0	0	0	0	0	0	0	0
0	10	0	0	0	0	0	0	0	73.05	19.7	121	63	94	211	98	61	0.8	73.35	3	16	0	0	1	1	0	147	66	女	4	17	201	6	244	0	0	1	0	0	0	1	0	0	0	0	0	0	0	0	0
0	23	0	0	0	0	0	0	0	77.06	21.6	188	85	133	183	109	46	1.3	52.61	7	17	1	0	1	1	0	185	76	男	4	18		8	204	0	0	0	0	1	0	1	0	0	0	0	0	0	0	0	0
0	13	0	0	0	0	0	0	0	59.91	20.05	104	59	88	149	80	60	0.6	99.45	3	17	0	0	0	1	0	120	52	女	4	7		6	213	0	0	0	0	0	0	1	0	0	0	0	0	0	0	0	0
0	12	0	0	0	0	0	0	0	74.05	25.28	106	76	85	220	115	48	1.3	53.73	7	20	1	0	0	0	0	106	75	男	4	15	142	6	227	0	0	0	0	0	1	1	0	0	0	0	0	0	0	0	0
0	56	0	9	9	0	0	0	0	61.97	28.1	116	73	87	242	85	38	0.7	93.18	7	42	0	1	0	1	0	140	79	女	4	14	213	6	215	0	0	0	0	1	0	0	0	0	0	0	0	0	0	0	0
0	17	0	0	0	0	0	0	0	75.99	24.55	112	64	95	147	47	54	0.9	62.31	7	24	0	0	1	0	0	135	69	女	4	16	179	6	203	0	0	1	0	0	1	1	0	0	0	0	0	0	0	0	0
0	14	0	0	0	0	0	0	0	75.92	25.77	112	70	83	176	74	65	0.7	84.48	5	20	0	0	0	0	0	149	69	女	4	12	75	6	213	0	0	0	0	0	1	1	0	0	0	0	0	0	0	0	0
0	28	0	0	0	0	0	0	0	62.99	25.06	128	68	99	223	231	35	1	79.75	8	27	1	0	0	0	0	151	67	男	4	13	164	6	146	0	0	0	0	0	1	1	0	0	0	0	0	0	0	0	0
0	9	0	0	0	0	0	0	0	61	21.64	105	62	93	233	104	64	0.8	79.83	6	19	0	0	0	0	0	133	61	女	4	26	105	6	178	0	0	0	0	0	1	1	0	0	0	0	0	0	0	0	0
0	29	0	0	0	0	0	0	0	62.05	21.19	123	69	79	241	63	72	0.9	91.18	5	36	1	0	0	0	0	153	61	男	5	20	127	6	102	0	0	0	0	0	1	1	0	0	0	0	0	0	0	0	0
0	22	0	9	9	0	0	0	0	56.08	23.32	175	83	112	206	114	51	1.2	67.16	3	19	1	0	1	1	0	209	83	男	5	9		6	159	0	0	1	0	0	0	1	0	0	0	0	0	0	0	0	0
0	17	0	0	0	0	0	0	0	75.03	18.06	119	62	94	137	71	47	0.9	83.24	7	26	1	0	0	0	0	158	64	男	5	11	158	6	145	0	0	0	0	0	1	1	0	0	0	0	0	0	0	0	0
0	38	0	0	0	0	0	0	0	75.99	26.53	161	73	93	204	101	59	0.9	82.68	9	28	1	0	1	0	0	187	59	男	4	19	84	6	174	0	0	1	0	0	1	1	0	0	0	0	0	0	0	0	0
0	13	0	0	0	0	0	0	0	63.06	24.68	152	76	85	186	57	70	0.8	78.68	4	21	0	0	1	0	0	180	82	女	4	11	149	5	191	0	0	1	0	0	1	1	0	0	0	0	0	0	0	0	0
0	76	0	0	0	0	0	0	0	52.01	26.62	169	100	137	214	95	63	0.8	102.7	4	44	1	0	1	1	0	187	101	男	4	11		10	187	0	0	1	0	1	0	1	0	0	0	0	0	0	0	0	0
0	20	0	0	0	0	0	0	0	71.02	22.89	116	66	85	187	61	51	1	75.38	7	22	1	0	1	0	0	146	59	男	4	19	111	6	172	0	0	1	0	0	1	1	0	0	0	0	0	0	0	0	0
0	24	0	9	9	0	0	0	0	75.03	23.66	137	71	93	222	147	59	0.8	87.37	5	24	1	0	0	0	0	157	76	男	4	10	134	6	151	0	0	0	0	0	1	1	0	0	0	0	0	0	0	0	0
0	15	0	9	9	0	0	0	0	60	23.04	103	67	109	221	139	56	0.8	80.39	5	15	0	0	0	0	0	122	59	女	4	18	132	6	201	0	0	0	0	0	1	1	0	0	0	0	0	0	0	0	0
0	23	0	0	0	0	0	0	0	59.93	28.82	129	79	93	148	118	32	1.1	72.61	6	25	1	1	0	0	0	159	87	男	5	18	102	6	132	0	0	0	0	0	1	0	0	0	0	0	0	0	0	0	0
0	19	0	0	0	0	0	0	0	63.94	22.29	106	67	81	189	121	36	1	79.22	6	20	1	0	0	1	0	121	61	男	5	13	131	5	191	0	0	0	0	0	0	1	0	0	0	0	0	0	0	0	0
0	11	0	0	0	0	0	0	0	76.01	20.13	111	63	85	206	47	63	0.7	84.43	4	20	0	0	0	0	0	142	68	女	4	12	108	6	217	0	0	0	1	0	1	1	0	0	0	0	0	0	0	0	0
0	37	0	0	0	0	0	0	0	50	25.12	121	76	103	186	121	38	0.8	104.16	5	31	1	0	0	0	0	168	78	男	4	18	64	6	171	0	0	0	0	1	1	1	0	0	0	0	0	0	0	0	0
0	59	0	0	0	0	0	0	0	66.9	20.17	107	54	72	263	75	87	0.7	90.01	3	54	0	0	0	1	0	125	61	女	5	10	243	6	174	0	0	0	0	0	0	1	0	0	0	0	0	0	0	0	0
0	17	0	0	0	0	0	0	0	67	20.57	132	78	111	255	66	58	1	58.44	6	30	0	0	0	1	0	148	68	女	5	14		7	247	0	0	0	1	0	0	1	0	0	0	0	0	0	0	0	0
0	46	0	0	0	0	0	0	0	66.01	23.48	117	62	89	177	58	52	0.6	95.28	5	43	0	0	0	0	0	135	62	女	4	14	120	5	156	0	0	0	0	1	1	1	0	0	0	0	0	0	0	0	0
0	16	0	0	0	0	0	0	0	76.99	23.67	111	60	98	152	61	51	0.9	82.1	4	22	1	0	0	0	0	153	60	男	4	20	138	6	202	0	0	0	0	0	1	1	0	0	0	0	0	0	0	0	0
0	18	0	9	9	0	0	0	0	74.98	21.47	87	44	91	216	119	54	0.9	62.76	6	28	0	0	1	0	0	111	57	女	4	16	133	6	179	0	0	1	0	0	1	1	0	0	0	0	0	0	0	0	0
0	17	0	9	9	0	0	0	0	67.96	21.29	133	82	109	177	78	61	0.8	91.82	5	21	1	0	0	1	0	167	92	男	5	25		5	195	0	0	0	0	1	0	1	0	0	0	0	0	0	0	0	0
0	14	0	0	0	0	0	0	0	56.98	19.15	119	61	94	149	94	58	0.6	101.52	4	15	0	0	0	1	0	126	68	女	4	6		7	192	0	0	0	0	0	0	1	0	0	0	0	0	0	0	0	0
0	11	0	0	0	0	0	0	0	71.02	27.33	114	64	87	208	101	52	1.4	50.18	6	17	1	1	0	0	0	139	60	男	4	22	195	5	215	0	0	0	0	0	1	0	0	0	0	0	0	0	0	0	0
0	13	0	0	0	0	0	0	0	65.93	23.73	167	88	346	352	116	68	0.9	88.73	5	16	1	0	1	1	0	203	131	男	4	21		12	273	0	0	0	0	0	0	1	0	0	0	0	0	0	0	0	0
0	20	0	0	0	0	0	0	0	55.08	23.47	104	62	85	249	177	54	0.8	83.22	5	22	0	0	0	0	1	124	63	女	5	14	59	6	98	0	0	0	0	0	1	1	0	0	0	0	0	0	0	0	0
0	58	0	0	0	0	0	0	0	73.91	31.46	131	72	77	249	86	59	0.9	63.23	8	55	0	1	1	0	0	162	72	女	4	19	161	6	203	0	0	1	0	1	1	0	0	0	0	0	0	0	0	0	0
0	55	0	0	0	0	0	0	0	61.89	21.87	123	76	106	180	53	53	0.8	79.33	5	41	0	0	0	1	0	146	67	女	5	9	252	6	167	0	0	0	0	1	0	1	0	0	0	0	0	0	0	0	0
0	11	0	9	9	0	0	0	0	58.96	18.28	106	62	83	183	94	57	0.8	80.98	5	25	0	0	0	0	0	124	65	女	5	16	82	6	157	0	0	0	0	0	1	1	0	0	0	0	0	0	0	0	0
0	12	0	0	0	0	0	0	0	74.07	24.09	149	71	89	165	52	56	0.6	99	4	16	1	0	1	0	1	194	81	男	4	9	160	5	201	0	0	1	0	0	1	1	0	0	0	0	0	0	0	0	0
0	15	0	0	0	0	0	0	0	56	23.99	105	68	91	164	100	45	0.9	95.14	7	21	1	0	0	0	0	135	72	男	4	18	75	6	154	0	0	0	0	0	1	1	0	0	0	0	0	0	0	0	0
0	23	0	0	0	0	0	0	0	69.02	26.32	152	73	78	217	98	54	0.7	88.68	7	25	0	0	1	0	0	187	72	女	4	19	89	5	179	0	0	0	0	0	1	1	0	0	0	0	0	0	0	0	0
0	17	0	0	0	0	0	0	0	58.01	22.9	128	74	115	212	107	56	1	62.25	6	23	0	0	1	1	0	141	68	女	5	12	230	6	210	0	0	1	0	0	0	1	0	0	0	0	0	0	0	0	0
0	27	0	9	9	0	0	0	0	60.95	27.93	114	68	90	189	77	52	0.6	98.73	5	27	0	1	0	1	0	136	65	女	5	15	218	6	228	0	0	0	0	0	0	0	0	0	0	0	0	0	0	0	0
0	10	0	0	0	0	0	0	0	54.95	23.84	99	62	79	238	52	62	0.9	72.24	6	20	0	0	0	0	0	114	57	女	4	15	83	5	191	0	0	0	0	0	1	1	0	0	0	0	0	0	0	0	0
0	19	0	0	0	0	0	0	0	51.1	22.6	120	79	92	148	61	44	1	86.7	6	19	1	0	0	0	0	148	76	男	5	15	130	5	75	0	0	0	0	1	1	1	0	0	0	0	0	0	0	0	0
0	18	0	9	9	0	0	0	0	60.09	21.34	105	63	106	228	119	53	0.7	94.42	7	21	0	0	0	0	0	134	71	女	4	14	142	6	207	0	0	0	0	0	1	1	0	0	0	0	0	0	0	0	0
0	67	0	0	0	0	0	0	0	59.03	27.04	157	96	79	228	109	82	0.7	95.12	6	40	0	1	1	1	0	172	92	女	4	18	197	7	212	0	0	1	0	1	0	0	0	0	0	0	0	0	0	0	0
0	30	0	0	0	0	0	0	0	71.01	25.19	136	75	88	182	124	35	1.3	54.89	9	23	1	0	1	0	0	177	76	男	4	12	126	5	164	0	0	1	0	0	1	1	0	0	0	0	0	0	0	0	0
0	10	0	0	0	0	0	0	0	51.96	23.1	113	63	80	187	96	39	0.77	89.08	4	16	0	0	0	0	1	118	60	女	4	10	150	5	143	0	0	0	0	0	1	1	0	0	0	0	0	0	0	0	0
0	29	0	0	0	0	0	0	0	63.1	21.15	104	51	105	217	157	57	0.9	90.51	5	24	1	0	0	0	0	114	56	男	4	14	158	5	179	0	0	0	0	0	1	1	0	0	0	0	0	0	0	0	0
0	39	0	0	0	0	0	0	0	57.9	24.82	124	77	128	174	116	40	0.8	98.54	8	40	1	0	0	1	0	168	73	男	4	11	321	7	216	0	0	0	0	0	0	1	0	0	0	0	0	0	0	0	0
0	39	0	9	9	0	0	0	0	52.05	25.71	116	82	185	168	106	48	1	86.12	5	29	1	0	0	1	0	147	80	男	5	19		8	154	0	0	0	0	0	0	1	0	0	0	0	0	0	0	0	0
0	56	0	9	9	0	0	0	0	69.93	24.03	136	74	97	222	107	32	0.9	86.27	7	43	1	0	1	1	0	176	77	男	5	15	219	6	210	0	0	1	0	0	0	1	0	0	0	0	0	0	0	0	0
0	21	0	0	0	0	0	0	0	61.93	25.14	108	55	121	239	100	65	0.7	93.2	5	17	0	0	1	1	0	143	68	女	4	18	229	6	209	0	0	1	0	0	0	1	0	0	0	0	0	0	0	0	0
0	16	0	0	0	0	0	0	0	54	22.78	105	70	101	173	115	45	1.1	75.7	6	15	1	0	0	0	0	134	63	男	4	16	105	5	174	0	0	0	0	0	1	1	0	0	0	0	0	0	0	0	0
0	15	0	0	0	0	0	0	0	73.07	19.45	97	68	86	174	119	39	1.1	66.21	6	12	1	0	0	1	0	116	68	男	4	17		5	199	0	0	0	0	0	0	1	0	0	0	0	0	0	0	0	0
0	39	0	0	0	0	0	0	0	73.94	26.27	126	80	94	197	71	52	0.9	83.88	5	40	1	0	0	0	0	136	75	男	5	12	182	6	171	0	0	0	0	0	1	1	0	0	0	0	0	0	0	0	0
0	61	0	0	0	0	0	0	0	64.98	22.03	128	74	88	228	128	31	0.8	93.76	5	43	1	0	0	0	1	164	75	男	4	15	145	6	116	0	0	0	0	1	1	1	0	0	0	0	0	0	0	0	0
0	55	0	0	0	0	0	0	0	47.05	25.32	110	64	92	212	149	38	1.1	79.49	8	26	1	0	0	1	0	132	66	男	4	13	281	7	158	0	0	0	0	0	0	1	0	0	0	0	0	0	0	0	0
0	70	0	0	0	0	0	0	0	67.94	25.44	119	62	103	224	109	67	0.5	99.81	5	40	0	0	0	1	0	150	65	女	4	12	235	7	231	0	0	0	0	0	0	1	0	0	0	0	0	0	0	0	0
0	11	0	0	0	0	0	0	0	58.05	23.22	148	84	81	200	77	48	0.7	95.78	3	18	0	0	1	0	0	165	85	女	4	13	86	6	176	0	0	1	0	0	1	1	0	0	0	0	0	0	0	0	0
0	20	0	0	0	0	0	0	0	55	21.21	104	60	87	186	84	65	1	84.35	6	30	1	0	0	0	1	125	66	男	5	10	103	6	112	0	0	0	0	0	1	1	0	0	0	0	0	0	0	0	0
0	19	0	0	0	0	0	0	0	65.99	24.62	136	82	74	236	77	55	0.9	88.69	5	25	1	0	0	0	1	166	85	男	5	12	131	6	159	0	0	0	0	0	1	1	0	0	0	0	0	0	0	0	0
0	13	0	0	0	0	0	0	0	55.02	21.55	133	76	67	163	54	54	0.7	97.84	5	12	0	0	1	1	0	146	74	女	4	7	225	6	173	0	0	1	0	0	0	1	0	0	0	0	0	0	0	0	0
0	124	0	0	0	0	0	0	0	57.02	25.65	143	86	94	207	91	49	1.1	74.11	8	96	1	0	1	0	0	183	85	男	4	15	135	6	136	0	0	0	0	0	1	1	0	0	0	0	0	0	0	0	0
0	9	0	0	0	0	0	0	0	51.08	27.33	99	59	71	186	90	49	0.7	100.58	5	21	0	1	0	0	0	112	60	女	4	13	100	5	225	0	0	0	0	0	1	0	0	0	0	0	0	0	0	0	0
0	17	0	0	0	0	0	0	0	83.01	25.6	113	57	82	202	52	70	0.9	59.31	6	23	0	0	1	0	0	125	53	女	4	19	111	5	244	0	0	1	1	0	1	1	0	0	0	0	0	0	0	0	0
0	16	0	0	0	0	0	0	0	58.02	20.99	136	78	88	190	74	57	0.7	95.8	5	23	0	0	0	0	0	155	79	女	4	13	118	5	146	0	0	0	0	0	1	1	0	0	0	0	0	0	0	0	0
0	21	0	0	0	0	0	0	0	52.02	25.04	101	60	103	193	135	36	1	86.14	5	23	1	0	0	0	0	134	61	男	4	18	114	6	199	0	0	0	0	0	1	1	0	0	0	0	0	0	0	0	0
0	31	0	0	0	0	0	0	0	73.99	17.33	147	79	108	241	61	79	0.9	63.2	4	25	0	0	1	0	0	171	76	女	4	20	109	6	194	0	0	0	0	0	1	1	0	0	0	0	0	0	0	0	0
0	29	0	0	0	0	0	0	0	58.99	27.05	109	65	107	189	49	62	0.5	106.29	4	23	0	1	0	0	0	133	67	女	4	15	194	6	241	0	0	0	0	1	1	0	0	0	0	0	0	0	0	0	0
0	24	0	9	9	0	0	0	0	70.06	24.74	107	60	100	263	136	61	0.8	74.91	6	21	0	0	0	0	0	128	60	女	4	16	144	6	237	0	0	0	0	0	1	1	0	0	0	0	0	0	0	0	0
0	26	0	0	0	0	0	0	0	57.97	25.05	115	77	106	194	66	56	0.9	93.83	6	33	1	0	0	0	0	122	74	男	5	15	66	6	225	0	0	0	0	1	1	1	0	0	0	0	0	0	0	0	0
0	37	0	0	0	0	0	0	0	66.99	24.72	129	83	82	155	73	76	1	77.54	7	32	1	0	0	0	1	150	83	男	4	22	149	6	156	0	0	0	0	0	1	1	0	0	0	0	0	0	0	0	0
0	16	0	0	0	0	0	0	0	61.01	19.65	124	70	82	181	86	67	0.7	93.81	6	27	0	0	1	0	0	142	81	女	4	13	92	6	160	0	0	1	0	0	1	1	0	0	0	0	0	0	0	0	0
0	11	0	0	0	0	0	0	0	58.01	20.88	88	62	85	174	48	67	1	82.59	4	22	1	0	0	0	0	123	58	男	5	19	83	6	164	0	0	0	0	1	1	1	0	0	0	0	0	0	0	0	0
0	38	0	0	0	0	0	0	0	54.99	26.07	109	64	106	205	68	51	0.7	106.25	6	27	1	0	0	0	1	168	75	男	5	13	167	6	182	0	0	0	0	0	1	1	0	0	0	0	0	0	0	0	0
0	17	0	9	9	0	0	0	0	68.97	22.43	114	66	97	241	63	63	0.7	88.71	5	19	0	0	0	0	0	135	70	女	4	17	90	6	165	0	0	0	0	0	1	1	0	0	0	0	0	0	0	0	0
0	26	0	0	0	0	0	0	0	46.98	22.47	96	68	90	207	53	53	0.7	103.52	6	32	0	0	0	0	0	106	60	女	4	15	100	6	91	0	0	0	0	0	1	1	0	0	0	0	0	0	0	0	0
0	20	0	9	9	0	0	0	0	59.97	18.67	131	70	173	209	45	79	0.5	105.56	3	21	0	0	0	1	0	164	76	女	4	14		12	189	0	0	0	0	0	0	1	0	0	0	0	0	0	0	0	0
0	39	0	0	0	0	0	0	0	77	24.98	90	48	143	179	69	58	1.5	44.27	6	25	1	0	1	1	0	96	47	男	5	27	204	7	232	0	0	1	0	0	0	1	0	0	0	0	0	0	0	0	0
0	11	0	0	0	0	0	0	0	59.96	20.83	99	61	84	171	81	62	0.8	80.41	7	16	0	0	0	0	0	134	57	女	4	16	106	6	160	0	0	0	0	0	1	1	0	0	0	0	0	0	0	0	0
0	9	0	9	9	0	0	0	0	71.01	27.49	127	77	78	142	127	27	1	75.38	7	20	1	1	0	0	0	176	75	男	3	13	119	5	339	0	0	0	0	0	1	0	0	0	0	0	0	0	0	0	0
0	14	0	0	0	0	0	0	0	59.02	22.87	97	53	97	247	112	44	0.8	80.95	6	22	0	0	0	0	0	96	53	女	4	11	86	6	156	0	0	0	1	0	1	1	0	0	0	0	0	0	0	0	0
0	20	0	9	9	0	0	0	0	67.07	29.33	124	74	78	179	109	90	0.6	94.58	6	16	0	1	0	0	0	150	78	女	4	18	119	6	177	0	0	0	0	0	1	0	0	0	0	0	0	0	0	0	0
0	20	0	0	0	0	0	0	0	52.03	24.65	113	79	88	172	193	32	1.1	76.76	6	22	1	0	0	1	0	130	73	男	5	21	162	7	195	0	0	0	0	0	0	1	0	0	0	0	0	0	0	0	0
0	27	0	9	9	0	0	0	0	54.99	22.56	96	54	97	266	130	48	0.8	83.27	5	27	0	0	0	0	0	111	53	女	5	21	146	6	94	0	0	0	0	0	1	1	0	0	0	0	0	0	0	0	0
0	21	0	0	0	0	0	0	0	68.01	20.66	118	63	79	120	76	28	1	76.99	5	26	1	0	0	1	0	140	68	男	4	13	366	9	258	0	0	0	1	0	0	1	0	0	0	0	0	0	0	0	0
0	168	0	0	0	0	0	0	0	47.96	26.54	101	60	97	209	109	37	0.7	102.81	6	98	0	0	0	0	0	109	58	女	4	13	161	4	122	0	0	0	0	1	1	1	0	0	0	0	0	0	0	0	0
0	39	0	0	0	0	0	0	0	77	24.75	135	81	85	170	72	44	1	72.27	6	38	1	0	0	0	0	171	75	男	4	15	106	6	186	0	0	0	1	0	1	1	0	0	0	0	0	0	0	0	0
0	114	0	0	0	0	0	0	0	54.01	21.87	98	56	242	202	109	66	0.4	118.46	4	86	0	0	0	1	0	108	53	女	4	10		12	175	0	0	0	0	1	0	1	0	0	0	0	0	0	0	0	0
0	24	0	0	0	0	0	0	0	67	22.91	116	67	86	207	82	67	1	77.54	6	29	1	0	0	0	0	151	70	男	4	15	154	5	157	0	0	0	0	0	1	1	0	0	0	0	0	0	0	0	0
0	67	0	0	0	0	0	0	0	76.02	26.55	117	65	92	231	157	41	1	72.77	8	48	1	0	0	0	0	159	70	男	4	14	170	6	182	0	0	0	0	0	1	1	0	0	0	0	0	0	0	0	0
0	34	0	9	9	0	0	0	0	69.98	24.21	129	72	89	235	172	29	1.5	46.51	7	26	1	0	0	0	0	148	71	男	4	22	95	6	162	0	0	0	0	1	1	1	0	0	0	0	0	0	0	0	0
0	21	0	0	0	0	0	0	0	78	21.66	120	59	83	157	95	41	1.2	57.57	7	26	1	0	1	0	0	179	61	男	5	28	117	6	167	0	0	1	0	0	1	1	0	0	0	0	0	0	0	0	0
0	22	0	0	0	0	0	0	0	72.97	24.69	108	59	100	218	111	47	1	74.35	5	16	1	0	0	0	0	126	66	男	4	14	191	6	238	0	0	0	0	0	1	1	0	0	0	0	0	0	0	0	0
0	16	0	0	0	0	0	0	0	65.03	25.76	123	80	92	164	64	45	1.2	63.06	7	17	1	0	0	0	0	173	85	男	4	9	155	6	162	0	0	0	0	1	1	1	0	0	0	0	0	0	0	0	0
0	18	0	9	9	0	0	0	0	50.03	24.27	134	85	279	209	87	73	0.7	110.01	4	20	1	0	0	1	1	162	89	男	5	15		12	189	0	0	0	0	0	0	1	0	0	0	0	0	0	0	0	0
0	34	0	0	0	0	0	0	0	63.03	27.33	121	70	100	264	92	53	0.8	78.7	8	36	0	1	0	0	0	129	71	女	5	16	186	6	234	0	0	0	0	0	1	0	0	0	0	0	0	0	0	0	0
0	43	0	0	0	0	0	0	0	62.02	20.61	117	77	149	161	46	45	1	80.29	7	33	1	0	0	1	0	131	72	男	4	21		7	191	0	0	0	0	1	0	1	0	0	0	0	0	0	0	0	0
0	16	0	0	0	0	0	0	0	61.02	26.2	146	81	89	246	61	89	0.8	79.82	6	18	0	0	1	0	0	169	79	女	4	16	187	6	154	0	0	1	0	0	1	1	0	0	0	0	0	0	0	0	0
0	21	0	0	0	0	0	0	0	68.93	29.49	125	77	90	219	208	60	0.7	88.73	7	21	0	1	0	0	0	140	75	女	4	18	145	6	191	0	0	0	0	0	1	0	0	0	0	0	0	0	0	0	0
0	29	0	0	0	0	0	0	0	60.04	24.71	133	77	92	241	80	65	0.7	94.45	5	27	0	0	0	0	1	164	82	女	4	19	98	6	131	0	0	0	0	1	1	1	0	0	0	0	0	0	0	0	0
0	24	0	9	9	0	0	0	0	66.04	23.46	154	88	99	200	70	53	0.8	93.06	6	22	1	0	1	1	0	177	88	男	4	17	294	7	230	0	0	1	0	0	0	1	0	0	0	0	0	0	0	0	0
0	28	0	0	0	0	0	0	0	65.02	26.31	106	65	101	141	139	44	0.8	93.73	8	21	1	0	0	0	0	127	77	男	4	14	185	6	230	0	0	0	0	0	1	1	0	0	0	0	0	0	0	0	0
0	24	0	9	9	0	0	0	0	75.95	20.78	117	54	131	152	94	58	0.9	62.33	6	28	0	0	0	1	0	153	60	女	4	22	126	7	258	0	0	0	0	0	0	1	0	0	0	0	0	0	0	0	0
0	17	0	9	9	0	0	0	0	67.03	24.2	90	60	86	193	76	49	0.9	88.05	7	19	1	0	0	0	0	109	61	男	4	11	100	6	177	0	0	0	0	0	1	1	0	0	0	0	0	0	0	0	0
0	44	0	0	0	0	0	0	0	48.95	24.92	123	73	185	205	91	45	0.9	99.97	4	31	1	0	0	1	0	141	74	男	4	12	359	13	171	0	0	0	0	1	0	1	0	0	0	0	0	0	0	0	0
0	18	0	0	0	0	0	0	0	69.02	28.02	132	73	81	210	235	41	1.5	46.82	6	21	1	1	0	0	0	157	62	男	4	25	132	6	199	0	0	0	0	0	1	0	0	0	0	0	0	0	0	0	0
0	35	0	9	9	0	0	0	0	42.03	21.21	122	73	89	226	112	66	0.7	107.19	6	27	0	0	0	1	0	145	73	女	4	14	215	5	140	0	0	0	0	0	0	1	0	0	0	0	0	0	0	0	0
0	21	0	0	0	0	0	0	0	58.98	28.37	99	61	91	197	88	44	0.8	80.97	5	22	0	1	0	0	0	116	63	女	4	16	134	6	169	0	0	0	0	1	1	0	0	0	0	0	0	0	0	0	0
0	265	0	0	0	0	0	0	0	66.96	20.51	166	88	85	173	126	41	0.8	92.46	6	123	1	0	1	0	0	198	85	男	4	14	188	5	121	0	0	0	0	1	1	1	0	0	0	0	0	0	0	0	0
0	27	0	0	0	0	0	0	0	52.95	23.64	108	74	99	227	137	38	1	85.58	8	27	1	0	0	1	0	118	71	男	4	12	210	6	196	0	0	0	0	0	0	1	0	0	0	0	0	0	0	0	0
0	16	0	9	9	0	0	0	0	63.04	20.89	107	47	102	170	68	40	0.7	92.48	4	16	0	0	0	0	0	147	61	女	4	16	129	6	210	0	0	0	0	0	1	1	0	0	0	0	0	0	0	0	0
0	14	0	0	0	0	0	0	0	58.05	25.95	129	67	86	181	68	52	0.8	81.5	4	22	0	0	0	0	1	156	72	女	4	16	98	6	179	0	0	0	0	1	1	1	0	0	0	0	0	0	0	0	0
0	14	0	0	0	0	0	0	0	44.93	22.26	108	57	106	108	62	40	1	90.54	5	19	1	0	0	0	0	132	58	男	4	14	122	6	191	0	0	0	0	1	1	1	0	0	0	0	0	0	0	0	0
0	19	0	0	0	0	0	0	0	52	24.43	113	70	75	127	60	48	1.3	62.73	9	33	1	0	0	0	0	132	66	男	4	13	127	5	164	0	0	0	0	0	1	1	0	0	0	0	0	0	0	0	0
0	20	0	0	0	0	0	0	0	82.97	19.74	116	64	93	184	55	70	0.8	68.41	7	24	0	0	0	0	0	147	64	女	4	12	161	6	208	0	0	0	0	0	1	1	0	0	0	0	0	0	0	0	0
0	15	0	0	0	0	0	0	0	79.02	22.83	127	69	97	217	160	51	0.9	61	5	32	0	0	0	0	0	134	69	女	5	16	149	6	255	0	0	0	0	0	1	1	0	0	0	0	0	0	0	0	0
0	27	0	9	9	0	0	0	0	61.07	22.38	99	56	84	120	45	46	0.9	91.81	7	30	1	0	0	0	0	125	63	男	5	14	109	5	118	0	0	0	0	1	1	1	0	0	0	0	0	0	0	0	0
0	18	0	0	0	0	0	0	0	64.06	23.62	155	80	126	251	90	50	0.8	78.13	5	39	0	0	1	1	0	178	75	女	5	8	290	8	308	0	0	1	0	0	0	1	0	0	0	0	0	0	0	0	0
0	19	0	9	9	0	0	0	0	58.9	28.04	120	75	97	183	146	50	0.9	70.26	5	18	0	1	0	0	0	144	67	女	4	21	112	6	171	0	0	0	0	0	1	0	0	0	0	0	0	0	0	0	0
0	18	0	0	0	0	0	0	0	75.98	22.17	104	61	89	229	76	47	0.6	88.84	7	24	0	0	1	0	0	116	62	女	4	17	143	6	222	0	0	1	0	0	1	1	0	0	0	0	0	0	0	0	0
0	36	0	0	0	0	0	0	0	61.96	27.16	127	70	82	165	81	48	0.9	68.77	6	41	0	1	0	0	1	153	73	女	4	16	118	5	173	0	0	0	0	1	1	0	0	0	0	0	0	0	0	0	0
0	5	0	0	0	0	0	0	0	41.99	20.49	87	57	74	145	56	42	0.8	91.23	5	15	0	0	0	0	0	100	49	女	4	12	71	5	230	0	0	0	0	0	1	1	0	0	0	0	0	0	0	0	0
0	18	0	0	0	0	0	0	0	69.96	22.14	126	74	87	215	90	54	1.1	67.67	3	17	1	0	1	0	0	138	79	男	4	13	103	6	160	0	0	1	0	1	1	1	0	0	0	0	0	0	0	0	0
0	19	0	9	9	0	0	0	0	63.09	17.25	96	48	76	180	55	84	0.7	92.45	4	38	0	0	0	0	0	111	48	女	5	19	84	6	155	0	0	0	0	0	1	1	0	0	0	0	0	0	0	0	0
0	18	0	0	0	0	0	0	0	72.98	24.46	117	70	78	171	65	48	1	74.35	6	24	1	0	1	0	0	133	66	男	4	14	119	6	200	0	0	1	0	0	1	1	0	0	0	0	0	0	0	0	0
0	23	0	0	0	0	0	0	0	71.01	26.97	175	91	93	208	68	58	0.9	85.62	5	20	1	0	1	1	0	217	106	男	5	15	220	6	249	0	0	0	0	0	0	1	0	0	0	0	0	0	0	0	0
0	24	0	9	9	0	0	0	0	70.02	22.69	167	91	86	232	103	76	0.8	90.5	5	32	1	0	1	0	0	191	91	男	4	12	87	6	179	0	0	1	0	0	1	1	0	0	0	0	0	0	0	0	0
0	13	0	9	9	0	0	0	0	79.97	24.2	183	98	89	173	80	53	1.3	51.54	7	15	1	0	1	0	0	201	98	男	4	22	68	5	225	0	0	0	0	0	1	1	0	0	0	0	0	0	0	0	0
0	24	0	0	0	0	0	0	0	57.97	25.36	121	78	103	184	119	44	0.6	100.82	4	24	0	0	0	0	0	132	74	女	4	14	150	6	226	0	0	0	0	0	1	1	0	0	0	0	0	0	0	0	0
0	14	0	9	9	0	0	0	0	81.97	18.76	133	73	93	204	59	90	1.1	62.2	4	19	1	0	0	0	0	185	73	男	5	26	122	6	177	0	0	0	0	0	1	1	0	0	0	0	0	0	0	0	0
0	19	0	0	0	0	0	0	0	60.93	23.82	98	67	68	211	53	55	0.7	93.86	5	22	0	0	0	1	0	111	62	女	4	14	273	6	231	0	0	0	0	1	0	1	0	0	0	0	0	0	0	0	0
0	134	0	9	9	0	0	0	0	67.05	25.85	148	90	94	159	70	52	0.8	76.51	6	72	0	0	1	0	0	168	78	女	4	17	133	6	134	0	0	1	0	1	1	1	0	0	0	0	0	0	0	0	0
0	8	0	9	9	0	0	0	0	49.97	24.19	102	54	80	200	52	47	0.7	101.37	5	20	0	0	0	0	0	133	64	女	4	18	100	6	218	0	0	0	0	0	1	1	0	0	0	0	0	0	0	0	0
0	6	0	0	0	0	0	0	0	36.05	26.82	102	47	84	120	61	38	0.6	117.6	4	14	0	0	0	0	0	123	51	女	4	7	114	5	200	0	0	0	0	0	1	1	0	0	0	0	0	0	0	0	0
0	39	0	0	0	0	0	0	0	55.99	27.7	96	55	82	192	62	49	0.6	102.23	5	38	0	1	0	0	0	121	62	女	4	9	74	6	185	0	0	0	0	1	1	0	0	0	0	0	0	0	0	0	0
0	12	0	0	0	0	0	0	0	75.06	18.75	123	64	83	152	50	53	0.8	87.35	5	17	1	0	0	0	0	152	67	男	4	19	106	5	188	0	0	0	0	0	1	1	0	0	0	0	0	0	0	0	0
0	55	0	0	0	0	0	0	0	77.08	26.79	117	80	92	160	144	38	1.1	64.37	7	49	1	0	0	0	0	136	80	男	4	13	198	6	197	0	0	0	0	0	1	1	0	0	0	0	0	0	0	0	0
0	33	0	0	0	0	0	0	0	56.1	24.53	116	73	110	188	121	42	1	83.7	7	22	1	0	1	0	0	133	65	男	4	11	101	6	186	0	0	1	0	0	1	1	0	0	0	0	0	0	0	0	0
0	29	0	9	9	0	0	0	0	49.03	39.06	114	62	76	165	125	49	0.8	86.83	5	23	0	1	0	0	0	145	76	女	4	13	139	6	209	0	0	0	0	0	1	0	0	0	0	0	0	0	0	0	0
0	32	0	0	0	0	0	0	0	46.91	25.69	115	74	100	143	77	42	0.9	101.42	5	20	1	0	0	0	0	135	68	男	5	16	124	5	150	0	0	0	0	1	1	1	0	0	0	0	0	0	0	0	0
0	16	0	9	9	0	0	0	0	57.05	24.78	114	47	88	217	125	42	0.8	82.07	5	24	0	0	0	0	1	155	62	女	4	13	105	6	188	0	0	0	0	0	1	1	0	0	0	0	0	0	0	0	0
0	30	0	0	0	0	0	0	0	62.08	28.16	127	85	107	191	113	57	1	80.26	6	24	1	1	1	0	0	156	83	男	5	13	189	6	225	0	0	1	0	0	1	0	0	0	0	0	0	0	0	0	0
0	13	0	0	0	0	0	0	0	58.01	27.67	129	74	95	228	104	66	1	82.59	6	22	1	1	1	0	0	170	70	男	5	19	107	6	196	0	0	1	0	0	1	0	0	0	0	0	0	0	0	0	0
0	25	0	0	0	0	0	0	0	67.04	24.96	99	55	98	252	121	44	0.8	76.51	5	28	0	0	0	0	0	132	54	女	4	12	138	6	189	0	0	0	0	0	1	1	0	0	0	0	0	0	0	0	0
0	31	0	0	0	0	0	0	0	63.97	25.22	111	69	91	222	84	87	1.1	70.58	6	31	1	0	0	0	0	156	65	男	4	16	116	5	158	0	0	0	0	0	1	1	0	0	0	0	0	0	0	0	0
0	28	0	0	0	0	0	0	0	67.95	24.78	114	64	93	193	60	47	1	77.02	8	23	1	0	0	0	1	139	63	男	4	18	94	6	168	0	0	0	0	1	1	1	0	0	0	0	0	0	0	0	0
0	36	0	0	0	0	0	0	0	55.95	24.07	104	64	102	237	111	42	1	83.79	6	26	1	0	0	0	0	129	69	男	4	15	101	6	203	0	0	0	0	0	1	1	0	0	0	0	0	0	0	0	0
0	18	0	9	9	0	0	0	0	75.1	25.38	100	57	96	199	123	42	0.7	84.97	6	23	0	0	0	0	0	134	70	女	5	14	136	6	192	0	0	0	0	1	1	1	0	0	0	0	0	0	0	0	0
0	14	0	0	0	0	0	0	0	36.01	21.12	98	61	76	204	51	60	0.6	117.63	4	22	0	0	0	0	0	106	60	女	4	8	84	5	98	0	0	0	0	0	1	1	0	0	0	0	0	0	0	0	0
0	56	0	0	0	0	0	0	0	64.97	23.64	148	95	105	167	128	40	1.6	44.56	8	37	1	0	1	0	0	195	94	男	5	23	143	6	201	0	0	1	0	0	1	1	0	0	0	0	0	0	0	0	0
0	19	0	0	0	0	0	0	0	57.07	20.1	131	70	75	201	36	103	0.7	96.44	6	30	0	0	0	0	0	147	72	女	5	12	96	6	136	0	0	0	0	1	1	1	0	0	0	0	0	0	0	0	0
0	20	0	0	0	0	0	0	0	79.03	21.68	127	78	91	178	81	50	0.7	89.74	5	22	1	0	0	0	0	156	68	男	4	14	108	5	199	0	0	0	0	0	1	1	0	0	0	0	0	0	0	0	0
0	25	0	0	0	0	0	0	0	52	24.48	121	75	105	174	88	35	1.1	76.77	7	17	1	0	0	0	0	144	73	男	4	19	109	6	177	0	0	0	0	0	1	1	0	0	0	0	0	0	0	0	0
0	12	0	9	9	0	0	0	0	71.94	22.15	107	62	84	195	215	49	0.9	64.11	5	22	0	0	0	0	0	151	68	女	4	16	101	6	228	0	0	0	1	0	1	1	0	0	0	0	0	0	0	0	0
0	232	0	0	0	0	0	0	0	63.97	25.26	122	80	96	137	147	28	1	79.2	7	92	1	0	0	0	0	158	78	男	4	9	188	6	139	0	0	0	0	1	1	1	0	0	0	0	0	0	0	0	0
0	8	0	0	0	0	0	0	0	50	21.78	100	56	82	161	37	59	0.7	101.35	4	18	0	0	0	0	0	123	64	女	4	14	97	6	185	0	0	0	0	0	1	1	0	0	0	0	0	0	0	0	0
0	31	0	9	9	0	0	0	0	56.99	27.56	131	84	98	168	72	49	1	83.18	6	30	1	1	0	0	0	161	91	男	5	19	86	6	144	0	0	0	0	1	1	0	0	0	0	0	0	0	0	0	0
0	14	0	9	9	0	0	0	0	62.99	21.31	128	71	89	243	111	53	0.7	92.51	5	24	0	0	1	0	0	152	68	女	4	10	165	6	183	0	0	1	0	0	1	1	0	0	0	0	0	0	0	0	0
0	31	0	0	0	0	0	0	0	61.92	25.77	120	77	133	239	118	42	1	80.35	6	23	1	0	1	1	0	147	82	男	5	22		6	215	0	0	1	0	0	0	1	0	0	0	0	0	0	0	0	0
0	16	0	0	0	0	0	0	0	65	24.02	168	85	98	184	90	44	0.8	93.74	6	15	1	0	1	1	0	188	86	男	5	16	223	6	226	0	0	1	0	0	0	1	0	0	0	0	0	0	0	0	0
0	9	0	0	0	0	0	0	0	43.01	24.19	95	51	104	144	66	61	0.8	90.58	5	13	0	0	0	0	0	112	51	女	4	15	98	6	239	0	0	0	0	0	1	1	0	0	0	0	0	0	0	0	0
0	6	0	0	0	0	0	0	0	42.99	19.82	103	70	77	191	89	60	0.7	106.47	3	19	0	0	0	0	0	109	62	女	5	9	103	6	211	0	0	0	0	0	1	1	0	0	0	0	0	0	0	0	0
0	18	0	0	0	0	0	0	0	60.96	20	136	73	76	257	63	75	0.5	104.83	5	25	0	0	1	1	0	155	68	女	5	10	203	6	215	0	0	1	0	0	0	1	0	0	0	0	0	0	0	0	0
0	26	0	9	9	0	0	0	0	60.04	22.52	114	74	103	285	56	72	0.8	80.37	4	31	0	0	0	0	0	136	64	女	5	16	148	5	221	0	0	0	0	0	1	1	0	0	0	0	0	0	0	0	0
0	23	0	0	0	0	0	0	0	61.9	25.34	127	67	117	217	53	49	0.8	95.81	5	22	1	0	0	1	0	143	68	男	4	20	227	6	234	0	0	0	0	0	0	1	0	0	0	0	0	0	0	0	0
0	22	0	9	9	0	0	0	0	70.04	28.79	96	60	89	224	92	63	0.9	64.97	4	20	0	1	0	0	0	116	63	女	4	19	96	6	217	0	0	0	0	0	1	0	0	0	0	0	0	0	0	0	0
0	16	0	0	0	0	0	0	0	55.02	21.75	102	71	72	237	112	66	0.9	72.2	6	20	0	0	0	0	0	142	67	女	4	12	80	6	124	0	0	0	0	0	1	1	0	0	0	0	0	0	0	0	0
0	23	0	0	0	0	0	0	0	44.07	26.64	110	65	91	143	51	49	0.8	108.59	5	26	1	0	0	1	1	130	67	男	5	12	99	5	201	0	0	0	0	0	0	1	0	0	0	0	0	0	0	0	0
0	31	0	0	0	0	0	0	0	51.04	24.25	122	77	113	204	149	49	0.9	98.52	7	23	1	0	0	0	0	138	80	男	5	13	98	6	169	0	0	0	0	0	1	1	0	0	0	0	0	0	0	0	0
0	59	0	0	0	0	0	0	0	63.07	28.62	120	60	83	168	119	43	0.7	92.46	7	38	0	1	0	0	0	155	64	女	4	15	100	6	171	0	0	0	0	1	1	0	0	0	0	0	0	0	0	0	0
0	13	0	0	0	0	0	0	0	62.05	25.73	127	71	101	211	120	74	0.6	97.97	3	21	0	0	0	0	0	151	71	女	4	9	101	6	293	0	0	0	0	0	1	1	0	0	0	0	0	0	0	0	0
0	13	0	9	9	0	0	0	0	53.07	22.48	120	80	91	153	44	53	0.8	101.94	6	22	1	0	0	0	0	136	80	男	5	13	97	6	153	0	0	0	0	0	1	1	0	0	0	0	0	0	0	0	0
0	67	0	0	0	0	0	0	0	68.95	21.66	106	59	79	167	54	62	0.5	99.1	6	47	0	0	0	0	0	119	63	女	4	11	94	5	132	0	0	0	0	1	1	1	0	0	0	0	0	0	0	0	0
0	31	0	9	9	0	0	0	0	58.99	19.65	83	55	95	136	64	40	6.1	6.94	4	37	0	0	0	0	0	93	55	女	4	30	113	5	152	0	0	0	0	1	1	1	0	0	0	0	0	0	0	0	0
0	12	0	0	0	0	0	0	0	72.94	20.14	168	78	89	226	68	58	0.8	73.41	5	23	0	0	1	0	1	192	78	女	4	14	170	6	225	0	0	0	0	0	1	1	0	0	0	0	0	0	0	0	0
0	20	0	0	0	0	0	0	0	70.05	21.8	122	74	91	172	109	36	0.7	88.04	5	30	0	0	0	0	0	162	73	女	4	15	190	6	192	0	0	0	0	1	1	1	0	0	0	0	0	0	0	0	0
0	14	0	9	9	0	0	0	0	66.95	22.06	104	59	83	225	52	81	0.6	94.65	6	18	0	0	0	0	0	114	60	女	4	13	64	6	184	0	0	0	0	0	1	1	0	0	0	0	0	0	0	0	0
0	40	0	9	9	0	0	0	0	66.95	26.54	104	58	100	276	71	58	0.8	76.56	6	32	0	0	0	0	0	126	60	女	5	14	131	6	241	0	0	0	0	0	1	1	0	0	0	0	0	0	0	0	0
0	58	0	9	9	0	0	0	0	62	24.27	96	64	119	160	116	29	1.1	71.57	8	38	1	0	0	1	0	109	63	男	4	14	156	7	225	0	0	0	0	1	0	1	0	0	0	0	0	0	0	0	0
0	60	0	0	0	0	0	0	0	52.06	25.25	103	74	114	251	313	44	1	86.11	8	28	1	0	0	1	0	132	68	男	5	21	155	7	164	0	0	0	0	0	0	1	0	0	0	0	0	0	0	0	0
0	23	0	0	0	0	0	0	0	68.93	25.33	120	75	110	197	80	50	0.6	93.35	4	29	0	0	0	1	0	128	66	女	4	10	213	6	304	0	0	0	0	0	0	1	0	0	0	0	0	0	0	0	0
0	26	0	0	0	0	0	0	0	48	30.52	131	78	85	174	102	48	0.9	100.64	6	29	1	1	1	0	0	165	77	男	4	17	83	6	184	0	0	1	0	0	1	0	0	0	0	0	0	0	0	0	0
0	16	0	0	0	0	0	0	0	65.91	24.64	126	66	88	216	80	51	0.9	66.89	7	15	0	0	0	0	0	141	65	女	4	14	109	6	184	0	0	0	0	0	1	1	0	0	0	0	0	0	0	0	0
0	20	0	0	0	0	0	0	0	70.03	22.09	108	64	103	225	93	50	1.1	67.64	5	23	1	0	0	0	0	135	64	男	4	22	103	6	255	0	0	0	0	0	1	1	0	0	0	0	0	0	0	0	0
0	16	0	0	0	0	0	0	0	56.05	24.69	97	57	74	196	48	71	0.8	82.65	5	23	0	0	0	0	0	117	59	女	4	13	89	5	169	0	0	0	0	0	1	1	0	0	0	0	0	0	0	0	0
0	154	0	0	0	0	0	0	0	47.04	31.01	137	89	88	175	95	47	0.9	101.32	9	66	1	1	0	1	0	158	86	男	5	15	236	6	189	0	0	0	0	0	0	0	0	0	0	0	0	0	0	0	0
0	22	0	0	0	0	0	0	0	56.04	21.98	115	63	76	187	58	48	0.8	82.66	6	50	0	0	0	0	0	140	68	女	5	10	133	6	203	0	0	0	0	1	1	1	0	0	0	0	0	0	0	0	0
0	26	0	9	9	0	0	0	0	66.98	25.49	141	82	81	240	101	48	1	77.55	6	25	1	0	1	0	0	162	83	男	4	10	119	6	180	0	0	1	0	0	1	1	0	0	0	0	0	0	0	0	0
0	16	0	0	0	0	0	0	0	52.07	29.85	128	70	80	185	60	46	0.7	99.89	5	21	0	1	0	0	0	137	73	女	4	15	185	6	201	0	0	0	0	0	1	0	0	0	0	0	0	0	0	0	0
0	15	0	9	9	0	0	0	0	61.02	24.27	124	65	82	200	71	50	0.9	91.85	7	23	1	0	0	0	0	150	71	男	4	9	103	6	193	0	0	0	0	0	1	1	0	0	0	0	0	0	0	0	0
0	15	0	9	9	0	0	0	0	63.98	18	133	79	93	188	99	48	0.7	91.87	5	20	0	0	0	0	0	163	79	女	4	11	173	5	141	0	0	0	0	0	1	1	0	0	0	0	0	0	0	0	0
0	23	0	9	9	0	0	0	0	67.94	23.78	121	73	109	257	58	73	1	77.03	6	22	1	0	0	0	1	145	65	男	5	12	179	6	227	0	0	0	0	0	1	1	0	0	0	0	0	0	0	0	0
0	14	0	0	0	0	0	0	0	57.07	22.48	158	86	95	184	56	86	0.7	96.44	4	25	0	0	1	1	1	176	78	女	5	11	209	6	260	0	0	0	0	0	0	1	0	0	0	0	0	0	0	0	0
0	18	0	0	0	0	0	0	0	66.95	19.38	136	80	85	222	115	54	0.6	94.65	5	34	0	0	0	0	0	158	76	女	4	17	101	6	212	0	0	0	0	0	1	1	0	0	0	0	0	0	0	0	0
0	14	0	0	0	0	0	0	0	51.99	19.11	100	57	78	181	108	64	0.6	105.14	4	26	0	0	0	0	0	117	63	女	4	7	185	6	155	0	0	0	0	1	1	1	0	0	0	0	0	0	0	0	0
0	19	0	0	0	0	0	0	0	63.99	21.39	105	72	81	165	52	52	0.9	67.79	7	23	0	0	1	0	0	117	77	女	4	13	136	6	177	0	0	1	0	0	1	1	0	0	0	0	0	0	0	0	0
0	26	0	0	0	0	0	0	0	56.96	25.77	107	72	102	255	100	44	1.2	66.74	8	26	1	0	0	0	0	128	69	男	5	20	107	6	224	0	0	0	0	0	1	1	0	0	0	0	0	0	0	0	0
0	43	0	0	0	0	0	0	0	40.03	27.41	117	77	107	166	89	44	0.8	111.72	6	24	1	1	0	0	0	155	79	男	5	12	120	6	149	0	0	0	0	0	1	0	0	0	0	0	0	0	0	0	0
0	30	0	0	0	0	0	0	0	65.95	22.25	164	83	83	210	107	42	0.9	66.87	6	33	0	0	1	0	0	186	91	女	4	23	93	6	150	0	0	1	0	0	1	1	0	0	0	0	0	0	0	0	0
0	66	0	0	0	0	0	0	0	59.02	33.56	114	66	95	179	227	58	0.7	95.13	6	42	0	1	0	1	0	133	75	女	4	9	219	6	284	0	0	0	0	0	0	0	0	0	0	0	0	0	0	0	0
0	23	0	0	0	0	0	0	0	67	26.08	127	64	87	146	110	47	0.7	89.94	4	28	0	0	0	0	0	143	64	女	4	17	151	6	210	0	0	0	0	0	1	1	0	0	0	0	0	0	0	0	0
0	16	0	9	9	0	0	0	0	61.99	24.57	123	79	78	296	111	52	1	80.31	6	22	1	0	0	0	0	137	75	男	4	16	45	5	187	0	0	0	0	0	1	1	0	0	0	0	0	0	0	0	0
0	23	0	0	0	0	0	0	0	53.99	26.69	102	54	81	169	109	34	0.9	72.73	5	25	0	0	0	0	0	105	59	女	4	11	103	5	173	0	0	0	0	1	1	1	0	0	0	0	0	0	0	0	0
0	7	0	0	0	0	0	0	0	58.96	19.45	127	68	99	163	61	54	0.9	93.18	6	17	1	0	0	0	0	133	71	男	4	19	59	5	227	0	0	0	0	0	1	1	0	0	0	0	0	0	0	0	0
0	201	0	9	9	0	0	0	0	55.07	20.07	123	79	84	146	93	37	0.7	97.8	5	154	0	0	0	0	0	141	76	女	4	10	92	5	99	0	0	0	0	1	1	1	0	0	0	0	0	0	0	0	0
0	33	0	0	0	0	0	0	0	70.97	23.21	133	81	87	200	56	86	0.8	74.43	5	34	0	0	1	0	0	145	70	女	4	14	97	6	172	0	0	1	0	0	1	1	0	0	0	0	0	0	0	0	0
0	28	0	0	0	0	0	0	0	66.98	25.55	136	74	94	151	63	50	0.9	88.08	8	25	1	0	1	0	0	179	66	男	4	16	148	5	198	0	0	1	0	0	1	1	0	0	0	0	0	0	0	0	0
0	27	0	0	0	0	0	0	0	75.98	25.47	116	58	115	178	55	76	0.8	71.85	3	16	0	0	0	0	0	149	67	女	4	9	131	6	277	0	0	0	0	0	1	1	0	0	0	0	0	0	0	0	0
0	22	0	0	0	0	0	0	0	70.02	22.1	170	85	86	193	60	51	0.9	86.22	6	25	1	0	1	0	0	194	87	男	4	17	140	6	180	0	0	1	0	0	1	1	0	0	0	0	0	0	0	0	0
0	29	0	9	9	0	0	0	0	69.99	20.49	134	85	82	129	87	48	1.3	55.29	6	32	1	0	0	0	0	145	82	男	5	21	95	6	146	0	0	0	0	0	1	1	0	0	0	0	0	0	0	0	0
0	15	0	0	0	0	0	0	0	61.02	21.42	146	92	97	161	116	36	1.2	64.87	7	22	1	0	1	0	0	168	85	男	5	13	103	6	150	0	0	0	0	1	1	1	0	0	0	0	0	0	0	0	0
0	21	0	9	9	0	0	0	0	56.98	23.82	134	91	103	221	148	47	0.9	94.49	6	27	1	0	1	0	0	163	88	男	5	18	135	6	229	0	0	0	0	1	1	1	0	0	0	0	0	0	0	0	0
0	24	0	0	0	0	0	0	0	71.01	21.68	117	70	103	221	123	65	1.1	67.18	6	17	1	0	0	0	0	142	66	男	4	22	137	6	225	0	0	0	0	0	1	1	0	0	0	0	0	0	0	0	0
0	24	0	0	0	0	0	0	0	63.05	29.55	95	54	85	223	127	41	0.8	78.69	6	18	0	1	0	0	0	131	60	女	4	12	149	6	201	0	0	0	0	0	1	0	0	0	0	0	0	0	0	0	0
0	15	0	0	0	0	0	0	0	58.96	21.29	106	60	94	229	129	43	0.62	99.04	5	23	0	0	0	1	0	130	66	女	4	9	150	7	261	0	0	0	0	0	0	1	0	0	0	0	0	0	0	0	0
0	24	0	0	0	0	0	0	0	76.99	24.03	137	70	79	235	137	48	0.8	71.35	7	21	0	0	0	0	0	149	64	女	4	15	102	6	190	0	0	0	0	0	1	1	0	0	0	0	0	0	0	0	0
0	11	0	9	9	0	0	0	0	72.08	16.86	144	69	88	225	90	58	0.9	64.05	7	20	0	0	1	0	0	148	69	女	4	19	86	5	191	0	0	0	0	0	1	1	0	0	0	0	0	0	0	0	0
0	19	0	0	0	0	0	0	0	51.03	21.84	115	59	52	147	49	53	0.6	105.85	6	21	0	0	0	1	1	120	62	女	4	12	246	5	205	0	0	0	0	0	0	1	0	0	0	0	0	0	0	0	0
0	18	0	0	0	0	0	0	0	59.03	23.03	182	89	108	214	73	50	0.8	80.94	6	23	0	0	1	0	0	199	88	女	4	16	181	6	250	0	0	1	0	1	1	1	0	0	0	0	0	0	0	0	0
0	14	0	0	0	0	0	0	0	78.98	23.12	124	63	86	212	145	45	0.8	70.36	2	19	0	0	0	0	0	154	61	女	4	12	147	6	242	0	0	0	0	0	1	1	0	0	0	0	0	0	0	0	0
0	17	0	0	0	0	0	0	0	59.03	23.57	101	60	84	187	65	48	0.7	95.12	5	21	0	0	0	0	0	105	59	女	4	13	72	6	169	0	0	0	0	0	1	1	0	0	0	0	0	0	0	0	0
0	153	0	0	0	0	0	0	0	57.1	24.52	118	97	104	200	111	63	0.8	82.04	8	104	0	0	1	0	0	146	101	女	4	15	148	6	205	0	0	1	0	0	1	1	0	0	0	0	0	0	0	0	0
0	31	0	0	0	0	0	0	0	75.96	25.23	122	64	96	299	117	46	1	72.81	8	26	1	0	0	0	0	157	61	男	4	17	108	6	184	0	0	0	0	0	1	1	0	0	0	0	0	0	0	0	0
0	10	0	9	9	0	0	0	0	69.03	23.7	140	75	74	196	69	45	1.3	55.66	7	20	1	0	1	0	0	172	72	男	4	22	138	6	252	0	0	0	0	0	1	1	0	0	0	0	0	0	0	0	0
0	16	0	0	0	0	0	0	0	79.03	21.81	101	62	80	185	99	62	1	53.7	4	24	0	0	1	0	0	134	68	女	4	11	94	5	244	0	0	1	0	0	1	1	0	0	0	0	0	0	0	0	0
0	36	0	0	0	0	0	0	0	63.92	25.77	131	67	128	216	84	55	1.1	70.61	7	26	1	0	0	1	0	159	75	男	4	13	144	6	232	0	0	0	0	0	0	1	0	0	0	0	0	0	0	0	0
0	30	0	0	0	0	0	0	0	75.9	23.78	133	79	98	192	95	48	1.1	64.91	7	35	1	0	0	0	0	165	81	男	4	16	174	6	199	0	0	0	0	0	1	1	0	0	0	0	0	0	0	0	0
0	37	0	0	0	0	0	0	0	49.03	26.98	96	61	106	155	105	26	1	87.97	6	24	1	0	0	1	1	114	61	男	5	12	197	6	178	0	0	0	0	0	0	1	0	0	0	0	0	0	0	0	0
0	28	0	9	9	0	0	0	0	65.96	29.37	109	60	100	203	107	67	0.9	66.86	6	27	0	1	1	0	0	137	66	女	4	10	131	6	288	0	0	1	0	1	1	0	0	0	0	0	0	0	0	0	0
0	16	0	0	0	0	0	0	0	50.99	27.1	102	61	92	194	126	41	0.7	100.65	5	23	0	1	0	0	0	115	63	女	5	10	93	6	168	0	0	0	0	0	1	0	0	0	0	0	0	0	0	0	0
0	10	0	0	0	0	0	0	0	58.03	19.77	112	73	98	258	86	70	0.7	95.79	4	22	0	0	0	0	0	119	62	女	5	16	100	5	183	0	0	0	0	0	1	1	0	0	0	0	0	0	0	0	0
0	27	0	9	9	0	0	0	0	60.98	24.91	126	79	95	220	122	71	2.2	23.5	7	27	0	0	0	0	0	156	79	女	4	24	183	5	173	0	0	0	0	0	1	1	0	0	0	0	0	0	0	0	0
0	26	0	0	0	0	0	0	0	72.03	20.75	111	70	82	190	132	54	1.3	54.5	6	26	1	0	1	1	0	133	74	男	5	15		6	236	0	0	1	0	0	0	1	0	0	0	0	0	0	0	0	0
0	25	0	0	0	0	0	0	0	66.94	24.64	113	70	95	229	118	46	0.6	94.66	5	24	0	0	0	0	0	132	63	女	4	18	90	6	170	0	0	0	0	0	1	1	0	0	0	0	0	0	0	0	0
0	8	0	0	0	0	0	0	0	49.99	17.88	106	54	79	121	87	58	0.7	101.36	4	21	0	0	0	0	0	115	54	女	4	9	93	5	205	0	0	0	0	0	1	1	0	0	0	0	0	0	0	0	0
0	19	0	9	9	0	0	0	0	65.02	23.71	114	72	101	230	91	51	0.8	77.6	7	19	0	0	0	0	0	127	68	女	5	22	125	6	238	0	0	0	0	0	1	1	0	0	0	0	0	0	0	0	0
0	62	0	0	0	0	0	0	0	53.99	21.17	95	55	96	286	95	61	0.8	83.86	5	43	0	0	0	0	0	109	63	女	5	12	137	6	78	0	0	0	0	0	1	1	0	0	0	0	0	0	0	0	0
0	35	0	0	0	0	0	0	0	61.04	20.91	122	73	101	190	95	45	1.1	72.05	8	30	1	0	1	1	1	161	64	男	4	18		6	226	0	0	1	0	0	0	1	0	0	0	0	0	0	0	0	0
0	30	0	0	0	0	0	0	0	75.96	18.96	103	54	90	187	108	87	0.9	62.33	4	28	0	0	1	0	0	126	63	女	5	15	180	6	143	0	0	1	0	0	1	1	0	0	0	0	0	0	0	0	0
0	36	0	9	9	0	0	0	0	77.96	24.5	116	59	246	274	140	65	0.9	61.46	2	24	0	0	0	1	0	134	56	女	4	9		12	286	0	0	0	0	0	0	1	0	0	0	0	0	0	0	0	0
0	34	0	0	0	0	0	0	0	69.99	27.24	108	64	106	191	129	50	0.9	86.24	6	32	1	1	0	0	0	134	62	男	4	12	140	6	289	0	0	0	0	0	1	0	0	0	0	0	0	0	0	0	0
0	21	0	0	0	0	0	0	0	69.04	22.32	111	58	93	230	186	38	0.9	86.81	7	23	1	0	0	0	0	136	58	男	4	16	99	6	191	0	0	0	0	1	1	1	0	0	0	0	0	0	0	0	0
0	24	0	0	0	0	0	0	0	69.97	28.91	128	80	98	228	88	45	1	75.93	7	24	1	1	0	0	1	162	81	男	4	18	138	6	219	0	0	0	0	0	1	0	0	0	0	0	0	0	0	0	0
0	34	0	0	0	0	0	0	0	63.96	24.91	128	70	82	192	177	34	0.9	89.97	5	34	1	0	0	0	0	157	76	男	4	14	138	6	178	0	0	0	0	0	1	1	0	0	0	0	0	0	0	0	0
0	40	0	9	9	0	0	0	0	78.03	28.5	131	71	77	203	116	54	1	54.08	5	25	0	1	0	0	0	144	75	女	4	16	93	6	246	0	0	0	0	0	1	0	0	0	0	0	0	0	0	0	0
0	20	0	9	9	0	0	0	0	58.04	25.32	111	74	100	202	179	43	1.2	66.24	6	20	1	0	0	0	0	142	72	男	4	13	176	6	236	0	0	0	0	0	1	1	0	0	0	0	0	0	0	0	0
0	8	0	0	0	0	0	0	0	24.92	24.46	110	69	78	131	54	45	0.7	120.88	5	21	0	0	0	0	0	127	64	女	4	10	72	5	208	0	0	0	0	0	1	1	0	0	0	0	0	0	0	0	0
0	28	0	0	0	0	0	0	0	59.97	27.22	152	80	98	166	68	67	0.6	99.41	5	30	0	1	1	0	0	186	85	女	4	19	108	6	184	0	0	1	0	1	1	0	0	0	0	0	0	0	0	0	0
0	16	0	0	0	0	0	0	0	51.97	25.14	110	61	77	203	202	36	1.1	76.79	8	26	1	0	0	0	0	127	64	男	5	20	96	5	163	0	0	0	0	0	1	1	0	0	0	0	0	0	0	0	0
0	18	0	0	0	0	0	0	0	47.08	27.06	95	52	106	170	64	74	0.7	103.45	3	15	0	1	0	0	0	120	49	女	4	15	143	6	210	0	0	0	0	0	1	0	0	0	0	0	0	0	0	0	0
0	20	0	0	0	0	0	0	0	62.98	21.8	104	61	79	153	63	55	0.7	92.52	4	26	0	0	0	0	0	127	60	女	4	9	159	5	171	0	0	0	0	0	1	1	0	0	0	0	0	0	0	0	0
0	12	0	0	0	0	0	0	0	50.01	22.19	88	54	85	197	63	89	0.7	101.34	4	17	0	0	0	0	1	115	58	女	4	9	77	6	161	0	0	0	0	0	1	1	0	0	0	0	0	0	0	0	0
0	114	0	9	9	0	0	0	0	59.96	22.89	123	61	94	125	74	30	0.7	94.5	8	72	0	0	0	1	0	153	67	女	3	11	245	5	247	0	0	0	0	1	0	1	0	0	0	0	0	0	0	0	0
0	25	0	0	0	0	0	0	0	61.96	34.89	127	69	83	149	103	53	1	60.54	6	24	0	1	1	0	0	165	80	女	4	15	102	6	237	0	0	1	0	0	1	0	0	0	0	0	0	0	0	0	0
0	76	0	9	9	0	0	0	0	70.03	24.53	121	67	92	242	65	57	0.7	88.05	7	61	0	0	0	0	0	127	66	女	4	9	131	5	163	0	0	0	0	1	1	1	0	0	0	0	0	0	0	0	0
0	18	0	0	0	0	0	0	0	47.08	24.22	115	66	83	152	92	55	0.8	88.03	4	21	0	0	0	0	0	127	69	女	4	9	109	5	139	0	0	0	0	0	1	1	0	0	0	0	0	0	0	0	0
0	17	0	0	0	0	0	0	0	51.07	23.51	108	67	105	207	204	47	1.3	63.14	10	17	1	0	0	0	0	125	63	男	5	15	110	5	184	0	0	0	0	0	1	1	0	0	0	0	0	0	0	0	0
0	186	0	0	0	0	0	0	0	44.06	24.95	104	66	101	187	117	22	0.8	108.6	7	56	1	0	0	0	0	115	69	男	4	13	194	6	162	0	0	0	0	0	1	1	0	0	0	0	0	0	0	0	0
0	20	0	9	9	0	0	0	0	80.01	17.22	134	70	79	176	86	68	1	70.76	5	30	1	0	0	0	0	170	73	男	4	13	63	6	223	0	0	0	0	0	1	1	0	0	0	0	0	0	0	0	0
0	18	0	0	0	0	0	0	0	61.03	25.05	130	78	71	144	84	51	0.8	96.4	7	25	1	0	0	0	0	156	81	男	4	18	89	6	202	0	0	0	0	0	1	1	0	0	0	0	0	0	0	0	0
0	25	0	0	0	0	0	0	0	59.97	22.19	108	58	86	223	72	54	0.8	80.41	5	24	0	0	0	0	0	127	70	女	4	11	188	6	161	0	0	0	0	1	1	1	0	0	0	0	0	0	0	0	0
0	20	0	0	0	0	0	0	0	73.94	25.13	115	61	83	213	46	72	1.1	49.6	8	31	0	0	0	0	0	140	61	女	4	17	67	6	262	0	0	0	0	0	1	1	0	0	0	0	0	0	0	0	0
0	31	0	0	0	0	0	0	0	52.01	27.08	113	71	97	245	121	56	1.2	69.1	7	26	1	1	1	1	0	145	72	男	5	18		6	216	0	0	1	0	0	0	0	0	0	0	0	0	0	0	0	0
0	7	0	0	0	0	0	0	0	38.97	22.63	117	64	74	185	65	51	0.6	115.21	8	17	0	0	0	1	0	132	64	女	5	16	270	5	268	0	0	0	0	0	0	1	0	0	0	0	0	0	0	0	0
0	32	0	0	0	0	0	0	0	58.97	25.48	106	58	78	185	74	63	0.8	80.97	8	23	0	0	0	0	0	134	61	女	4	17	103	5	164	0	0	0	0	0	1	1	0	0	0	0	0	0	0	0	0
0	25	0	0	0	0	0	0	0	52.03	20.89	103	64	134	217	269	50	0.7	99.92	7	20	0	0	0	1	0	127	66	女	5	15		7	169	0	0	0	0	0	0	1	0	0	0	0	0	0	0	0	0
0	26	0	0	0	0	0	0	0	53.93	28.9	127	79	132	250	116	44	1	84.99	7	22	1	1	1	1	0	145	78	男	5	15	187	6	236	0	0	1	0	0	0	0	0	0	0	0	0	0	0	0	0
0	16	0	0	0	0	0	0	0	59.01	23.04	107	71	85	192	82	43	0.8	80.95	7	21	0	0	0	0	0	127	71	女	4	14	113	5	172	0	0	0	0	0	1	1	0	0	0	0	0	0	0	0	0
0	23	0	0	0	0	0	0	0	49.99	28.7	96	54	79	214	68	56	0.6	106.63	5	27	0	1	0	0	1	116	64	女	4	10	103	6	187	0	0	0	1	0	1	0	0	0	0	0	0	0	0	0	0
0	35	0	0	0	0	0	0	0	71.97	27.18	131	75	86	209	105	56	0.9	85.05	9	29	1	1	0	0	0	173	74	男	4	14	112	6	192	0	0	0	0	0	1	0	0	0	0	0	0	0	0	0	0
0	88	0	0	0	0	0	0	0	55.02	24.52	101	63	80	177	130	51	1.4	56.15	11	51	1	0	0	0	0	113	60	男	4	22	121	5	136	0	0	0	0	1	1	1	0	0	0	0	0	0	0	0	0
0	19	0	0	0	0	0	0	0	53.04	19.24	92	50	85	175	89	52	0.6	104.37	4	24	0	0	0	0	0	109	51	女	4	14	104	6	124	0	0	0	0	0	1	1	0	0	0	0	0	0	0	0	0
0	15	0	0	0	0	0	0	0	56.01	25.59	131	73	86	220	99	70	0.8	82.68	5	21	0	0	0	0	1	164	77	女	4	11	79	6	194	0	0	0	0	0	1	1	0	0	0	0	0	0	0	0	0
0	13	0	0	0	0	0	0	0	54	23.13	107	68	89	186	39	81	1.2	51.36	6	18	0	0	0	0	0	136	74	女	5	24	83	6	149	0	0	0	0	0	1	1	0	0	0	0	0	0	0	0	0
0	15	0	0	0	0	0	0	0	67.01	20.93	140	83	92	211	132	56	0.7	89.94	4	25	0	0	1	0	1	158	81	女	4	8	120	6	212	0	0	0	0	1	1	1	0	0	0	0	0	0	0	0	0
0	31	0	9	0	0	0	0	0	53.06	29.13	145	73	97	201	127	50	0.7	99.19	8	21	0	1	1	1	0	157	79	女	4	10	253	6	228	0	0	0	0	0	0	0	0	0	0	0	0	0	0	0	0
0	15	0	0	0	0	0	0	0	61.03	17.74	147	82	148	236	58	71	0.7	93.79	6	18	0	0	1	1	0	178	69	女	5	18		7	203	0	0	0	0	0	0	1	0	0	0	0	0	0	0	0	0
0	14	0	0	0	0	0	0	0	58.96	27.1	102	47	94	199	149	79	0.7	95.17	4	18	0	1	0	0	0	101	58	女	4	10	156	5	215	0	0	0	0	0	1	0	0	0	0	0	0	0	0	0	0
0	26	0	0	0	0	0	0	0	45.02	19.93	85	49	105	161	146	38	0.6	110.42	6	23	0	0	0	0	0	102	55	女	4	13	188	6	180	0	0	0	0	0	1	1	0	0	0	0	0	0	0	0	0
0	29	0	0	0	0	0	0	0	57.08	25.62	132	81	87	211	137	40	1	83.13	6	26	1	0	0	0	0	145	77	男	5	21	76	5	134	0	0	0	0	0	1	1	0	0	0	0	0	0	0	0	0
0	74	0	0	0	0	0	0	0	64.99	21.99	148	87	78	170	76	46	0.8	77.62	7	60	0	0	1	0	0	167	83	女	4	19	100	5	144	0	0	0	0	1	1	1	0	0	0	0	0	0	0	0	0
0	25	0	0	0	0	0	0	0	61	23.23	139	87	109	231	109	57	1.3	58.89	7	38	1	0	1	0	1	158	83	男	5	23	148	6	242	0	0	1	0	0	1	1	0	0	0	0	0	0	0	0	0
0	37	0	0	0	0	0	0	0	53.99	23.34	134	79	77	211	65	86	0.8	83.86	5	36	0	0	0	0	0	151	74	女	4	14	84	5	135	0	0	0	0	1	1	1	0	0	0	0	0	0	0	0	0
0	19	0	0	0	0	0	0	0	53.03	29.04	112	66	94	236	120	45	0.6	104.38	7	17	0	1	0	0	0	143	67	女	4	11	172	6	193	0	0	0	0	0	1	0	0	0	0	0	0	0	0	0	0
0	13	0	0	0	0	0	0	0	52.95	21.77	102	65	80	152	50	56	0.7	99.27	4	22	0	0	0	0	0	129	62	女	4	10	75	4	196	0	0	0	0	0	1	1	0	0	0	0	0	0	0	0	0
0	34	0	0	0	0	0	0	0	69.92	24.34	112	66	86	219	115	54	0.7	88.12	4	35	0	0	0	0	0	137	65	女	4	11	99	6	187	0	0	0	0	1	1	1	0	0	0	0	0	0	0	0	0
0	22	0	0	0	0	0	0	0	49.95	22.12	121	76	280	148	77	52	0.8	86.27	4	15	0	0	0	1	0	128	68	女	4	13	501	13	190	0	0	0	0	1	0	1	0	0	0	0	0	0	0	0	0
0	21	0	0	0	0	0	0	0	58	24.61	135	86	87	172	69	51	0.8	81.53	6	26	0	0	0	0	0	165	80	女	5	13	95	6	161	0	0	0	0	0	1	1	0	0	0	0	0	0	0	0	0
0	16	0	0	0	0	0	0	0	62.03	21.49	105	67	71	204	88	64	0.7	93.14	5	17	0	0	1	0	0	118	64	女	4	12	132	6	162	0	0	1	0	0	1	1	0	0	0	0	0	0	0	0	0
0	32	0	9	9	0	0	0	0	68.02	23.7	132	63	97	179	83	67	1	58.02	8	34	0	0	1	1	0	148	61	女	4	22	178	8	272	0	0	1	0	0	0	1	0	0	0	0	0	0	0	0	0
0	13	0	9	9	0	0	0	0	79.04	23.31	131	71	95	223	83	82	0.8	70.33	7	25	0	0	1	1	0	130	74	女	4	12	98	7	356	0	0	1	0	0	0	1	0	0	0	0	0	0	0	0	0
0	28	0	0	0	0	0	0	0	51.03	25.9	128	75	108	268	140	57	0.7	100.62	4	31	0	0	0	0	0	164	82	女	5	10	178	6	223	0	0	0	0	0	1	1	0	0	0	0	0	0	0	0	0
0	26	0	0	0	0	0	0	0	79.03	23.73	131	80	90	268	94	67	0.7	82.65	7	32	0	0	1	0	0	153	81	女	4	13	142	6	240	0	0	1	0	0	1	1	0	0	0	0	0	0	0	0	0
0	23	0	9	9	0	0	0	0	63.01	24	118	78	268	257	172	50	0.9	90.57	5	21	1	0	0	1	0	136	80	男	5	11	471	11	234	0	0	0	0	0	0	1	0	0	0	0	0	0	0	0	0
0	25	0	0	0	0	0	0	0	52.99	23.53	115	60	88	192	194	37	1	85.55	7	27	1	0	0	1	0	138	67	男	4	14	206	6	220	0	0	0	0	0	0	1	0	0	0	0	0	0	0	0	0
0	22	0	0	0	0	0	0	0	51.01	25.77	101	58	119	162	128	31	0.8	103.42	6	18	1	0	0	1	0	106	56	男	4	10		7	221	0	0	0	0	0	0	1	0	0	0	0	0	0	0	0	0
0	21	0	9	9	0	0	0	0	66.02	20.74	108	68	75	184	59	81	0.9	66.83	4	26	0	0	0	0	0	125	63	女	5	13	179	6	137	0	0	0	0	1	1	1	0	0	0	0	0	0	0	0	0
0	92	0	0	0	0	0	0	0	48.03	26.13	136	88	89	177	81	41	0.6	108.11	6	87	0	0	0	1	0	170	86	女	4	12	217	6	225	0	0	0	0	1	0	1	0	0	0	0	0	0	0	0	0
0	14	0	0	0	0	0	0	0	55.94	20.78	114	59	89	231	76	72	0.7	97.21	5	23	0	0	0	0	0	122	65	女	4	14	78	6	165	0	0	0	0	0	1	1	0	0	0	0	0	0	0	0	0
0	31	0	9	9	0	0	0	0	65.97	16.88	121	64	83	156	72	65	0.9	66.86	7	38	0	0	0	0	0	149	65	女	4	16	66	5	154	0	0	0	0	1	1	1	0	0	0	0	0	0	0	0	0
0	24	0	0	0	0	0	0	0	69.99	20.15	109	62	95	294	75	72	1.2	60.9	6	30	1	0	0	0	0	127	63	男	4	14	109	6	191	0	0	0	0	0	1	1	0	0	0	0	0	0	0	0	0
0	18	0	9	9	0	0	0	0	63.97	22.73	108	58	92	196	50	69	0.7	91.88	4	21	0	0	0	0	0	125	63	女	4	15	116	6	176	0	0	0	1	1	1	1	0	0	0	0	0	0	0	0	0
0	27	0	0	0	0	0	0	0	58.97	22.34	110	74	87	149	63	48	1.5	50.25	9	26	1	0	1	0	0	152	72	男	4	19	101	5	159	0	0	1	0	1	1	1	0	0	0	0	0	0	0	0	0
0	15	0	0	0	0	0	0	0	58.95	21.83	103	63	74	223	178	33	0.7	95.18	3	27	0	0	0	0	0	125	64	女	4	7	150	6	214	0	0	0	0	0	1	1	0	0	0	0	0	0	0	0	0
0	15	0	0	0	0	0	0	0	65.99	24.99	114	62	101	270	66	69	0.7	90.58	3	22	0	0	0	0	0	133	70	女	5	15	105	5	288	0	0	0	0	0	1	1	0	0	0	0	0	0	0	0	0
0	46	0	0	0	0	0	0	0	54.01	26.24	119	72	117	283	131	38	0.9	96.48	7	30	1	0	0	1	0	136	78	男	5	11	226	7	201	0	0	0	0	0	0	1	0	0	0	0	0	0	0	0	0
0	22	0	0	0	0	0	0	0	65.96	24.12	129	70	98	178	91	55	1.1	69.6	7	26	1	0	1	1	1	165	70	男	5	12		7	255	0	0	1	0	0	0	1	0	0	0	0	0	0	0	0	0
0	20	0	0	0	0	0	0	0	79.03	23.72	123	59	90	232	76	58	0.7	82.65	9	26	0	0	0	0	0	185	81	女	4	11	114	6	242	0	0	0	0	0	1	1	0	0	0	0	0	0	0	0	0
0	11	0	0	0	0	0	0	0	57.95	33.49	112	62	90	184	68	50	0.7	95.84	6	15	0	1	1	0	0	123	70	女	4	12	113	6	278	0	0	1	0	1	1	0	0	0	0	0	0	0	0	0	0
0	11	0	0	0	0	0	0	0	55.03	23.07	117	72	103	266	73	95	1	63.56	8	23	0	0	1	0	0	133	69	女	5	22	60	6	286	0	0	1	0	0	1	1	0	0	0	0	0	0	0	0	0
0	24	0	0	0	0	0	0	0	70.05	16.12	126	67	111	213	50	70	0.6	92.62	2	19	0	0	0	0	0	145	66	女	4	9	177	5	210	0	0	0	0	0	1	1	0	0	0	0	0	0	0	0	0
0	54	0	0	0	0	0	0	0	60.98	24.99	127	77	80	221	174	46	1.1	72.08	5	37	1	0	0	0	1	149	84	男	5	15	106	5	128	0	0	0	0	0	1	1	0	0	0	0	0	0	0	0	0
0	25	0	0	0	0	0	0	0	71.09	27.77	128	59	92	219	115	56	1.2	45.55	8	25	0	1	0	0	0	148	70	女	5	23	149	6	206	0	0	0	0	0	1	0	0	0	0	0	0	0	0	0	0
0	22	0	9	9	0	0	0	0	61.07	21.13	111	73	101	177	51	51	1	80.83	6	23	1	0	0	0	0	136	66	男	4	13	96	5	225	0	0	0	0	1	1	1	0	0	0	0	0	0	0	0	0
0	22	0	0	0	0	0	0	0	49.05	29.44	126	70	137	254	68	58	0.8	104.86	5	21	1	1	0	1	0	138	74	男	5	10		8	239	0	0	0	0	0	0	0	0	0	0	0	0	0	0	0	0
0	36	0	0	0	0	0	0	0	55.07	28.57	116	69	84	188	118	41	1.1	75.14	8	28	1	1	0	0	0	126	66	男	4	15	118	6	175	0	0	0	0	0	1	0	0	0	0	0	0	0	0	0	0
0	17	0	0	0	0	0	0	0	70.96	22.87	123	62	87	200	53	87	0.7	87.47	5	25	0	0	1	0	0	151	66	女	4	15	99	5	237	0	0	1	0	0	1	1	0	0	0	0	0	0	0	0	0
0	17	0	0	0	0	0	0	0	66.98	23.4	119	64	80	172	102	42	0.9	88.08	7	18	1	0	0	0	0	147	57	男	4	12	161	5	188	0	0	0	0	0	1	1	0	0	0	0	0	0	0	0	0
0	16	0	0	0	0	0	0	0	78.04	24.31	109	59	87	206	94	62	1.1	63.94	7	18	1	0	1	0	0	133	67	男	5	18	91	6	211	0	0	1	0	0	1	1	0	0	0	0	0	0	0	0	0
0	16	0	0	0	0	0	0	0	65.94	22.95	108	60	90	185	68	50	0.9	88.73	6	22	1	0	0	0	0	113	55	男	4	12	177	5	191	0	0	0	0	0	1	1	0	0	0	0	0	0	0	0	0
0	25	0	9	9	0	0	0	0	68.97	24.25	117	62	86	242	130	29	1.5	46.84	8	23	1	0	0	0	0	145	69	男	4	22	41	6	200	0	0	0	0	1	1	1	0	0	0	0	0	0	0	0	0
0	10	0	0	0	0	0	0	0	55.98	17.64	98	61	84	170	85	54	0.7	97.18	5	18	0	0	0	0	0	113	64	女	5	11	90	6	152	0	0	0	0	0	1	1	0	0	0	0	0	0	0	0	0
0	11	0	9	9	0	0	0	0	32.99	22.52	118	73	109	174	96	48	1	98.46	5	20	1	0	0	0	0	130	69	男	5	20	113	6	195	0	0	0	0	0	1	1	0	0	0	0	0	0	0	0	0
0	17	0	0	0	0	0	0	0	60.09	22.78	103	55	90	198	74	55	0.8	97.03	6	25	1	0	0	0	0	138	59	男	5	18	109	6	171	0	0	0	0	0	1	1	0	0	0	0	0	0	0	0	0
0	25	0	0	0	0	0	0	0	70.02	24.3	124	74	87	267	54	76	0.8	90.5	5	36	1	0	0	0	1	146	71	男	5	20	92	6	208	0	0	0	0	0	1	1	0	0	0	0	0	0	0	0	0
0	15	0	0	0	0	0	0	0	59.99	22.97	112	73	86	210	91	49	0.8	80.4	6	19	0	0	0	0	0	133	65	女	4	14	108	6	172	0	0	0	0	0	1	1	0	0	0	0	0	0	0	0	0
0	15	0	9	9	0	0	0	0	77.06	22.13	115	63	89	220	135	85	0.7	83.81	3	23	0	0	1	0	0	136	65	女	4	10	122	6	245	0	0	1	0	0	1	1	0	0	0	0	0	0	0	0	0
0	19	0	0	0	0	0	0	0	56.95	20.78	115	65	139	200	84	84	0.7	96.52	4	23	0	0	0	1	1	146	77	女	5	14		10	215	0	0	0	0	0	0	1	0	0	0	0	0	0	0	0	0
0	33	0	0	0	0	0	0	0	73.94	23	108	73	91	260	168	53	1	73.84	5	33	1	0	0	0	0	129	72	男	4	12	99	6	202	0	0	0	0	0	1	1	0	0	0	0	0	0	0	0	0
0	39	0	9	9	0	0	0	0	59.95	34.03	122	83	73	225	68	47	1.2	65.36	8	35	1	1	0	0	0	146	81	男	4	15	96	6	219	0	0	0	0	0	1	0	0	0	0	0	0	0	0	0	0
0	23	0	0	0	0	0	0	0	61.01	20.92	112	67	90	192	88	42	0.6	98.69	5	38	0	0	0	0	0	131	62	女	4	10	111	6	200	0	0	0	0	0	1	1	0	0	0	0	0	0	0	0	0
0	14	0	9	9	0	0	0	0	64.01	25.34	132	59	90	196	96	62	0.8	78.16	6	19	0	0	0	0	0	157	60	女	4	9	118	6	218	0	0	0	0	0	1	1	0	0	0	0	0	0	0	0	0
0	35	0	0	0	0	0	0	0	60.96	26.35	114	71	90	163	132	35	0.9	91.88	6	27	1	0	0	0	0	134	67	男	4	11	46	5	167	0	0	0	0	1	1	1	0	0	0	0	0	0	0	0	0
0	27	0	0	0	0	0	0	0	65.02	22.8	107	66	108	200	82	49	1	78.62	7	23	1	0	0	0	0	136	61	男	4	15	188	6	246	0	0	0	0	0	1	1	0	0	0	0	0	0	0	0	0
0	23	0	0	0	0	0	0	0	54.02	24.01	107	67	109	211	127	46	0.9	96.47	6	28	1	0	0	1	1	117	67	男	5	12	200	6	231	0	0	0	0	0	0	1	0	0	0	0	0	0	0	0	0
0	30	0	0	0	0	0	0	0	68.04	24.39	101	62	92	174	117	49	0.9	87.43	6	25	1	0	1	0	0	132	63	男	4	14	125	6	178	0	0	1	0	0	1	1	0	0	0	0	0	0	0	0	0
0	13	0	0	0	0	0	0	0	68.03	22.43	107	60	84	208	90	72	0.7	89.29	5	17	0	0	0	0	0	118	60	女	4	12	122	5	195	0	0	0	0	0	1	1	0	0	0	0	0	0	0	0	0
0	21	0	9	9	0	0	0	0	54.07	25.25	113	67	130	229	68	69	0.9	96.44	5	21	1	0	0	1	0	161	72	男	5	19		7	224	0	0	0	0	0	0	1	0	0	0	0	0	0	0	0	0
0	26	0	0	0	0	0	0	0	53.07	30.86	105	67	175	173	114	41	0.9	97.12	5	19	1	1	0	1	0	147	82	男	4	13		10	277	0	0	0	0	1	0	0	0	0	0	0	0	0	0	0	0
0	26	0	0	0	0	0	0	0	61	25.08	115	69	153	217	82	47	0.8	96.42	5	26	1	0	0	1	0	148	72	男	5	11		8	238	0	0	0	0	0	0	1	0	0	0	0	0	0	0	0	0
0	24	0	9	9	0	0	0	0	47.93	25.24	108	72	106	192	94	44	0.7	102.84	4	25	0	0	0	1	0	136	71	女	4	10	208	6	256	0	0	0	0	0	0	1	0	0	0	0	0	0	0	0	0
0	13	0	9	9	0	0	0	0	70.02	21.52	113	65	85	139	148	33	4.7	8.81	6	19	0	0	0	0	0	144	55	女	4	35	95	5	227	0	0	0	0	0	1	1	0	0	0	0	0	0	0	0	0
0	82	0	0	0	0	0	0	0	63.07	20.37	126	64	83	173	76	45	0.9	68.23	5	51	0	0	0	0	0	142	71	女	4	11	143	5	125	0	0	0	0	1	1	1	0	0	0	0	0	0	0	0	0
0	41	0	0	0	0	0	0	0	67.99	21.97	127	74	105	170	77	48	0.8	76	5	22	0	0	1	1	0	152	73	女	4	19		8	231	0	0	1	0	1	0	1	0	0	0	0	0	0	0	0	0
0	13	0	9	9	0	0	0	0	54	27.16	115	76	88	242	117	70	0.9	96.49	6	20	1	1	1	0	0	159	71	男	4	17	79	5	208	0	0	1	0	0	1	0	0	0	0	0	0	0	0	0	0
0	27	0	0	0	0	0	0	0	54.98	25.85	105	60	96	241	114	36	1.2	67.68	9	24	1	0	0	0	0	162	66	男	4	20	169	6	157	0	0	0	0	0	1	1	0	0	0	0	0	0	0	0	0
0	25	0	0	0	0	0	0	0	63.98	20.62	126	71	93	184	79	89	0.9	89.96	5	27	1	0	0	0	0	163	77	男	5	14	171	6	134	0	0	0	0	1	1	1	0	0	0	0	0	0	0	0	0
0	24	0	0	0	0	0	0	0	69.99	23.43	126	68	84	169	111	43	0.7	88.07	7	20	0	0	0	0	0	163	73	女	4	19	156	6	178	0	0	0	0	1	1	1	0	0	0	0	0	0	0	0	0
0	13	0	0	0	0	0	0	0	39.01	24.05	119	70	82	249	103	63	0.7	109.48	4	27	0	0	1	0	0	142	75	女	4	9	96	6	184	0	0	1	0	0	1	1	0	0	0	0	0	0	0	0	0
0	21	0	0	0	0	0	0	0	54.11	26.19	100	59	92	179	112	39	1	84.88	6	26	1	0	0	0	0	120	56	男	4	13	119	6	179	0	0	0	0	0	1	1	0	0	0	0	0	0	0	0	0
0	14	0	0	0	0	0	0	0	64.95	21.3	118	57	84	198	72	50	0.7	91.25	6	19	0	0	0	0	0	147	72	女	4	14	132	5	209	0	0	0	0	0	1	1	0	0	0	0	0	0	0	0	0
0	15	0	9	9	0	0	0	0	61.09	22.22	166	83	86	190	61	47	0.7	93.76	4	25	0	0	1	0	0	182	86	女	4	10	148	5	208	0	0	1	0	0	1	1	0	0	0	0	0	0	0	0	0
0	14	0	0	0	0	0	0	0	52.98	22.14	98	63	85	170	67	49	0.8	84.46	7	24	0	0	0	0	0	118	62	女	4	15	96	6	193	0	0	0	0	0	1	1	0	0	0	0	0	0	0	0	0
0	17	0	0	0	0	0	0	0	70.99	26.29	115	70	99	172	208	41	0.9	85.63	7	19	1	0	0	0	0	147	62	男	4	16	166	6	234	0	0	0	0	0	1	1	0	0	0	0	0	0	0	0	0
0	18	0	0	0	0	0	0	0	71	26.28	128	65	84	279	77	65	0.7	87.45	5	29	0	0	0	0	0	146	66	女	5	13	74	6	236	0	0	0	0	0	1	1	0	0	0	0	0	0	0	0	0
0	14	0	0	0	0	0	0	0	53	24.27	123	73	103	177	76	57	0.9	97.17	5	17	1	0	0	0	0	147	71	男	5	15	137	6	227	0	0	0	0	0	1	1	0	0	0	0	0	0	0	0	0
0	32	0	9	9	0	0	0	0	53.99	25.78	127	66	136	259	108	57	0.7	98.55	4	28	0	0	0	1	0	128	62	女	5	7	283	7	220	0	0	0	0	0	0	1	0	0	0	0	0	0	0	0	0
0	144	0	0	0	0	0	0	0	44.04	24.4	108	64	116	244	111	45	0.9	103.48	8	85	1	0	0	0	0	129	72	男	5	16	140	6	155	0	0	0	0	1	1	1	0	0	0	0	0	0	0	0	0
0	31	0	0	0	0	0	0	0	51.98	25.25	123	76	102	213	104	51	1.1	76.78	7	24	1	0	0	0	0	156	63	男	5	16	98	6	208	0	0	0	0	0	1	1	0	0	0	0	0	0	0	0	0
0	120	0	0	0	0	0	0	0	52.1	28.41	108	67	81	238	111	62	0.9	73.7	9	73	0	1	0	0	0	134	73	女	4	10	66	6	147	0	0	0	0	1	1	0	0	0	0	0	0	0	0	0	0
0	44	0	0	0	0	0	0	0	59.96	29.13	117	61	96	181	82	56	0.6	99.42	4	31	0	1	0	0	0	140	61	女	4	12	113	6	182	0	0	0	0	0	1	0	0	0	0	0	0	0	0	0	0
0	16	0	9	9	0	0	0	0	56.9	22.04	122	51	100	193	63	60	0.6	101.58	6	18	0	0	0	0	0	131	60	女	4	16	127	6	231	0	0	0	0	0	1	1	0	0	0	0	0	0	0	0	0
0	35	0	0	0	0	0	0	0	53.06	23.54	98	64	110	172	137	52	0.8	84.41	6	26	0	0	0	1	1	127	62	女	5	13	278	7	197	0	0	0	0	0	0	1	0	0	0	0	0	0	0	0	0
0	31	0	9	9	0	0	0	0	67.97	21.83	138	83	131	190	71	69	0.8	91.81	4	30	1	0	0	1	0	166	72	男	5	17		7	229	0	0	0	0	0	0	1	0	0	0	0	0	0	0	0	0
0	86	0	0	0	0	0	0	0	53.01	23.35	131	87	100	213	146	40	0.8	101.98	6	53	1	0	1	0	0	152	93	男	4	16	125	6	191	0	0	1	0	0	1	1	0	0	0	0	0	0	0	0	0
0	18	0	9	9	0	0	0	0	60.01	21.33	98	53	89	210	91	56	0.7	94.47	5	23	0	0	0	0	0	123	60	女	4	15	93	6	170	0	0	0	0	1	1	1	0	0	0	0	0	0	0	0	0
0	23	0	0	0	0	0	0	0	54.94	23.98	126	71	98	231	649	47	0.6	102.99	4	24	0	0	0	1	0	136	76	女	5	8		6	229	0	0	0	0	0	0	1	0	0	0	0	0	0	0	0	0
0	16	0	0	0	0	0	0	0	53.01	26.9	109	67	119	230	77	59	0.8	84.44	5	22	0	0	0	1	1	132	72	女	4	10		7	275	0	0	0	0	0	0	1	0	0	0	0	0	0	0	0	0
0	16	0	0	0	0	0	0	0	60.01	28.54	121	64	80	167	102	40	0.6	99.38	7	27	0	1	1	0	0	137	64	女	4	14	112	6	264	0	0	1	0	0	1	0	0	0	0	0	0	0	0	0	0
0	9	0	0	0	0	0	0	0	40.97	18.89	100	60	81	183	47	54	0.6	113.61	4	20	0	0	0	0	0	99	57	女	4	13	180	5	171	0	0	0	0	0	1	1	0	0	0	0	0	0	0	0	0
0	18	0	0	0	0	0	0	0	60.04	22.11	116	74	98	217	91	67	0.9	92.48	5	21	1	0	0	0	0	137	70	男	5	15	169	6	153	0	0	0	0	0	1	1	0	0	0	0	0	0	0	0	0
0	23	0	0	0	0	0	0	0	65.99	27.64	111	72	91	154	85	56	1	78.09	5	28	1	1	1	0	0	130	68	男	5	13	60	5	204	0	0	1	0	0	1	0	0	0	0	0	0	0	0	0	0
0	35	0	0	0	0	0	0	0	51.09	25.27	123	69	89	215	135	46	1.4	57.73	7	21	1	0	0	0	0	132	71	男	4	14	130	5	133	0	0	0	0	0	1	1	0	0	0	0	0	0	0	0	0
0	13	0	9	9	0	0	0	0	60	26.73	96	49	99	255	73	61	0.7	94.48	5	23	0	0	0	0	0	128	60	女	4	14	112	6	253	0	0	0	0	0	1	1	0	0	0	0	0	0	0	0	0
0	39	0	9	9	0	0	0	0	66.03	30.09	117	72	85	137	128	50	0.6	95.27	5	38	0	1	0	0	0	149	78	女	4	10	163	6	234	0	0	0	0	1	1	0	0	0	0	0	0	0	0	0	0
0	20	0	9	9	0	0	0	0	66.08	23.49	113	79	100	159	78	30	0.9	88.64	4	21	1	0	0	1	0	127	71	男	4	17	205	6	274	0	0	0	0	0	0	1	0	0	0	0	0	0	0	0	0
0	6	0	0	0	0	0	0	0	42.02	22.17	105	66	86	175	128	46	0.7	107.2	5	12	0	0	0	0	0	125	55	女	5	13	83	5	156	0	0	0	0	0	1	1	0	0	0	0	0	0	0	0	0
0	39	0	0	0	0	0	0	0	55.01	26.92	121	81	101	214	108	53	0.9	95.81	8	29	1	0	0	0	0	151	74	男	4	17	152	6	234	0	0	0	0	1	1	1	0	0	0	0	0	0	0	0	0
0	16	0	9	9	0	0	0	0	59.02	22.7	91	56	79	131	64	44	0.8	80.95	5	24	0	0	0	0	1	113	58	女	4	13	96	5	211	0	0	0	0	0	1	1	0	0	0	0	0	0	0	0	0
0	18	0	0	0	0	0	0	0	50.07	24.03	105	66	89	152	30	53	0.9	99.19	7	23	1	0	0	0	0	134	61	男	4	16	90	6	163	0	0	0	0	0	1	1	0	0	0	0	0	0	0	0	0
0	18	0	0	0	0	0	0	0	72.09	24.76	103	68	86	177	113	40	1.1	66.67	8	19	1	0	0	0	0	128	71	男	4	14	139	6	209	0	0	0	0	0	1	1	0	0	0	0	0	0	0	0	0
0	28	0	0	0	0	0	0	0	69.93	24.67	110	58	92	213	94	59	1.2	60.93	8	32	1	0	1	0	0	153	62	男	4	18	122	6	209	0	0	1	0	0	1	1	0	0	0	0	0	0	0	0	0
0	35	0	0	0	0	0	0	0	43.96	24.69	110	66	105	214	187	45	1.2	73.12	9	29	1	0	0	0	0	122	70	男	5	18	117	6	183	0	0	0	0	1	1	1	0	0	0	0	0	0	0	0	0
0	30	0	0	0	0	0	0	0	54.05	20.87	104	61	74	198	79	72	0.7	98.51	6	25	0	0	0	0	0	123	65	女	4	13	80	6	118	0	0	0	0	0	1	1	0	0	0	0	0	0	0	0	0
0	26	0	9	9	0	0	0	0	53.92	25.31	115	72	104	206	157	40	0.9	96.54	7	18	1	0	0	0	0	145	73	男	4	16	113	6	221	0	0	0	0	0	1	1	0	0	0	0	0	0	0	0	0
0	46	0	0	0	0	0	0	0	67.98	24.05	126	79	97	191	79	68	0.7	89.32	4	48	0	0	1	0	0	159	77	女	4	17	136	6	197	0	0	1	0	1	1	1	0	0	0	0	0	0	0	0	0
0	28	0	0	0	0	0	0	0	68.99	29.19	129	76	93	197	112	54	0.9	65.45	10	22	0	1	0	0	0	175	71	女	4	14	146	5	238	0	0	0	0	0	1	0	0	0	0	0	0	0	0	0	0
0	22	0	0	0	0	0	0	0	63.05	20.38	119	75	101	171	43	55	0.9	90.54	5	24	1	0	0	0	0	139	72	男	5	13	122	5	232	0	0	0	0	1	1	1	0	0	0	0	0	0	0	0	0
0	17	0	0	0	0	0	0	0	64.05	25.74	138	76	105	195	102	55	0.7	91.83	5	20	0	0	1	0	0	166	67	女	5	19	99	5	270	0	0	1	0	0	1	1	0	0	0	0	0	0	0	0	0
0	22	0	0	0	0	0	0	0	53.07	18.98	97	52	84	182	56	72	0.7	99.19	5	29	0	0	0	0	0	113	67	女	4	15	102	6	160	0	0	0	0	0	1	1	0	0	0	0	0	0	0	0	0
0	18	0	0	0	0	0	0	0	57.96	21.97	115	72	100	183	81	58	0.6	100.82	4	21	0	0	0	0	0	139	77	女	4	13	101	6	266	0	0	0	0	0	1	1	0	0	0	0	0	0	0	0	0
0	16	0	0	0	0	0	0	0	31.04	20.5	96	64	82	169	55	62	0.7	115.79	6	15	0	0	0	0	0	99	58	女	5	14	73	5	44	0	0	0	0	0	1	1	0	0	0	0	0	0	0	0	0
0	16	0	0	0	0	0	0	0	69	19.88	83	43	68	197	55	52	0.7	88.69	5	20	0	0	0	0	1	106	45	女	4	15	120	6	212	0	0	0	0	0	1	1	0	0	0	0	0	0	0	0	0
0	30	0	0	0	0	0	0	0	71.99	25.44	125	68	93	187	104	42	1.1	66.72	6	26	1	0	0	0	0	151	69	男	5	16	92	6	186	0	0	0	0	0	1	1	0	0	0	0	0	0	0	0	0
0	18	0	0	0	0	0	0	0	56.06	23.07	114	71	112	241	116	58	1.1	74.62	6	20	1	0	0	0	0	134	69	男	5	14	96	6	224	0	0	0	0	0	1	1	0	0	0	0	0	0	0	0	0
0	12	0	0	0	0	0	0	0	56.93	17.03	99	63	104	230	54	51	0.9	94.52	5	22	1	0	0	0	0	126	67	男	5	14	141	6	243	0	0	0	0	0	1	1	0	0	0	0	0	0	0	0	0
0	10	0	0	0	0	0	0	0	61.94	20.69	109	62	69	175	47	58	1.1	71.6	5	22	1	0	0	0	1	143	62	男	4	15	94	6	240	0	0	0	0	0	1	1	0	0	0	0	0	0	0	0	0
0	11	0	0	0	0	0	0	0	32.06	23.03	114	66	85	184	45	73	0.9	112.57	6	19	1	0	0	0	0	123	67	男	4	20	71	5	136	0	0	0	0	0	1	1	0	0	0	0	0	0	0	0	0
0	26	0	0	0	0	0	0	0	43.03	24.5	114	63	85	187	209	32	1	91.75	8	21	1	0	0	1	0	131	70	男	4	17	200	6	205	0	0	0	0	1	0	1	0	0	0	0	0	0	0	0	0
0	11	0	0	0	0	0	0	0	64.93	18.77	125	67	109	351	95	42	0.5	101.94	3	18	0	0	0	0	0	131	64	女	4	8	100	6	284	0	0	0	0	0	1	1	0	0	0	0	0	0	0	0	0
0	17	0	0	0	0	0	0	0	56.98	25.04	108	69	101	156	78	44	0.9	94.49	7	19	1	0	0	0	0	134	67	男	5	13	147	6	247	0	0	0	0	0	1	1	0	0	0	0	0	0	0	0	0
0	20	0	0	0	0	0	0	0	72.96	17.87	148	78	134	227	71	97	0.61	90.25	4	24	0	0	1	1	0	165	81	女	5	15	268	5	252	0	0	1	0	0	0	1	0	0	0	0	0	0	0	0	0
0	15	0	0	0	0	0	0	0	51.03	19.61	95	48	85	120	72	43	0.4	120.96	3	24	0	0	0	0	0	110	48	女	4	11	99	6	166	0	0	0	0	0	1	1	0	0	0	0	0	0	0	0	0
0	21	0	0	0	0	0	0	0	58.96	15.53	91	50	83	208	99	40	0.7	95.17	4	38	0	0	0	0	0	103	54	女	4	9	65	5	165	0	0	0	1	1	1	1	0	0	0	0	0	0	0	0	0
0	20	0	0	0	0	0	0	0	61.04	22.37	112	65	74	146	78	59	1	80.85	6	23	1	0	0	0	0	135	64	男	5	12	94	5	155	0	0	0	0	0	1	1	0	0	0	0	0	0	0	0	0
0	29	0	0	0	0	0	0	0	52.05	26.73	97	60	82	276	123	71	0.9	73.72	5	27	0	0	0	0	0	105	55	女	4	12	72	5	190	0	0	0	0	1	1	1	0	0	0	0	0	0	0	0	0
0	35	0	0	0	0	0	0	0	58.11	24.86	144	88	109	230	142	48	1.2	66.2	9	29	1	0	1	0	0	157	90	男	5	12	165	6	212	0	0	0	0	1	1	1	0	0	0	0	0	0	0	0	0
0	24	0	0	0	0	0	0	0	68	21.48	119	74	78	206	71	82	1	58.03	5	34	0	0	0	0	0	139	67	女	4	16	118	5	199	0	0	0	0	0	1	1	0	0	0	0	0	0	0	0	0
0	14	0	0	0	0	0	0	0	47.95	22.57	106	68	88	175	45	71	0.7	102.82	5	25	0	0	0	0	0	122	64	女	5	12	89	5	173	0	0	0	0	1	1	1	0	0	0	0	0	0	0	0	0
0	34	0	0	0	0	0	0	0	59.9	26.64	113	63	92	189	65	62	1.1	72.63	7	23	1	0	0	1	0	161	72	男	4	15	200	5	244	0	0	0	0	1	0	1	0	0	0	0	0	0	0	0	0
0	47	0	0	0	0	0	0	0	58.99	25.68	123	80	86	167	138	40	1	82.02	7	34	1	0	0	0	0	148	75	男	5	13	86	6	141	0	0	0	0	0	1	1	0	0	0	0	0	0	0	0	0
0	14	0	9	9	0	0	0	0	52.93	24.51	103	47	87	291	53	91	0.6	104.45	5	19	0	0	0	0	0	113	63	女	4	18	114	5	189	0	0	0	0	0	1	1	0	0	0	0	0	0	0	0	0
0	28	0	0	0	0	0	0	0	55.98	31.79	111	68	90	217	67	42	1.1	74.66	3	25	1	1	0	0	0	135	65	男	4	16	100	5	215	0	0	0	0	0	1	0	0	0	0	0	0	0	0	0	0
0	21	0	0	0	0	0	0	0	73.06	24.69	116	67	93	167	79	47	1.1	49.91	7	24	0	0	0	0	0	144	65	女	5	17	108	6	206	0	0	0	0	0	1	1	0	0	0	0	0	0	0	0	0
0	11	0	0	0	0	0	0	0	49	21.81	112	60	77	195	55	67	0.6	107.37	3	16	0	0	0	0	0	125	65	女	4	9	110	5	176	0	0	0	0	0	1	1	0	0	0	0	0	0	0	0	0
0	16	0	0	0	0	0	0	0	39.96	24.83	110	65	85	186	198	33	0.7	108.75	6	15	0	0	0	1	0	124	67	女	4	10	121	6	235	0	0	0	0	0	0	1	0	0	0	0	0	0	0	0	0
0	19	0	0	0	0	0	0	0	56.04	27.14	138	66	89	249	137	65	0.5	108.51	5	24	0	1	0	0	0	162	63	女	4	17	93	6	210	0	0	0	0	1	1	0	0	0	0	0	0	0	0	0	0
0	22	0	0	0	0	0	0	0	61.96	27.23	136	81	90	253	78	43	1.2	64.44	7	24	1	1	0	1	0	174	81	男	5	13	228	6	281	0	0	0	0	0	0	0	0	0	0	0	0	0	0	0	0
0	16	0	0	0	0	0	0	0	57.99	21.47	118	73	106	192	85	67	0.7	95.82	4	26	0	0	0	1	0	137	71	女	4	11	150	6	284	0	0	0	0	0	0	1	0	0	0	0	0	0	0	0	0
0	20	0	9	9	0	0	0	0	55.99	23.79	129	64	89	234	85	59	0.7	97.17	3	29	0	0	0	0	0	154	66	女	4	10	121	6	205	0	0	0	0	0	1	1	0	0	0	0	0	0	0	0	0
0	75	0	0	0	0	0	0	0	74.02	22.51	129	69	96	214	89	84	1.2	44.62	10	68	0	0	1	0	0	156	61	女	4	33	79	6	206	0	0	1	1	1	1	1	0	0	0	0	0	0	0	0	0
0	39	0	9	9	0	0	0	0	59.99	26.94	127	70	93	172	99	38	1.1	72.59	10	22	1	0	0	0	0	156	75	男	4	13	164	6	172	0	0	0	0	0	1	1	0	0	0	0	0	0	0	0	0
0	19	0	0	0	0	0	0	0	74	23.39	127	60	111	231	115	56	0.7	85.62	7	24	0	0	0	0	0	153	60	女	5	15	147	6	301	0	0	0	0	0	1	1	0	0	0	0	0	0	0	0	0
0	47	0	0	0	0	0	0	0	73.01	22.44	136	72	94	210	100	70	1	56.02	5	42	0	0	1	0	0	162	69	女	4	27	109	6	212	0	0	1	0	1	1	1	0	0	0	0	0	0	0	0	0
0	22	0	9	9	0	0	0	0	46	38.21	151	86	96	167	131	56	0.7	104.24	6	21	0	1	1	0	0	168	74	女	4	16	176	6	249	0	0	0	0	0	1	0	0	0	0	0	0	0	0	0	0
0	7	0	0	0	0	0	0	0	41.96	20.7	113	60	85	136	64	62	0.8	91.25	5	14	0	0	0	0	0	130	71	女	5	15	87	5	160	0	0	0	0	0	1	1	0	0	0	0	0	0	0	0	0
0	15	0	0	0	0	0	0	0	54.02	24.74	113	67	98	249	99	56	0.8	83.84	6	17	0	0	0	0	1	148	72	女	4	18	154	6	183	0	0	0	0	0	1	1	0	0	0	0	0	0	0	0	0
0	28	0	0	0	0	0	0	0	66.97	26.94	134	68	67	237	63	95	0.7	89.96	7	29	0	0	0	0	0	159	70	女	4	13	186	5	208	0	0	0	0	0	1	1	0	0	0	0	0	0	0	0	0
0	22	0	0	0	0	0	0	0	60.01	24.42	114	65	82	208	69	43	0.8	80.38	4	27	0	0	1	0	0	142	69	女	4	11	146	6	200	0	0	1	0	0	1	1	0	0	0	0	0	0	0	0	0
0	32	0	0	0	0	0	0	0	55.96	27.76	102	62	90	216	95	59	0.5	108.57	5	29	0	1	0	0	1	120	60	女	4	16	122	6	173	0	0	0	0	0	1	0	0	0	0	0	0	0	0	0	0
0	19	0	0	0	0	0	0	0	62.03	26.72	111	64	91	195	78	47	1.2	64.41	6	22	1	0	0	0	0	123	62	男	4	15	168	6	207	0	0	0	0	1	1	1	0	0	0	0	0	0	0	0	0
0	8	0	9	9	0	0	0	0	55.09	24.77	121	83	90	183	133	51	1.2	67.62	7	13	1	0	0	0	0	141	82	男	4	15	75	6	219	0	0	0	0	0	1	1	0	0	0	0	0	0	0	0	0
0	19	0	0	0	0	0	0	0	58.95	23.79	127	60	92	224	72	63	0.7	95.17	6	27	0	0	0	0	0	132	61	女	5	18	130	6	182	0	0	0	0	0	1	1	0	0	0	0	0	0	0	0	0
0	16	0	0	0	0	0	0	0	55.05	21.72	107	63	89	234	275	40	0.6	102.91	5	21	0	0	0	0	0	115	62	女	4	7	72	6	168	0	0	0	0	1	1	1	0	0	0	0	0	0	0	0	0
0	6	0	0	0	0	0	0	0	35.02	21.66	103	66	78	223	101	42	1.1	86.5	6	18	1	0	0	0	0	120	65	男	5	13	147	6	224	0	0	0	0	0	1	1	0	0	0	0	0	0	0	0	0
0	12	0	0	0	0	0	0	0	51.06	20.87	109	66	88	205	51	62	0.8	85.6	5	20	0	0	0	0	0	121	65	女	4	14	85	6	203	0	0	0	0	0	1	1	0	0	0	0	0	0	0	0	0
0	33	0	9	9	0	0	0	0	67	27.51	107	61	107	218	121	56	1	77.54	7	29	1	1	0	0	0	142	63	男	4	11	147	6	288	0	0	0	0	0	1	0	0	0	0	0	0	0	0	0	0
0	16	0	9	9	0	0	0	0	55.98	27.68	124	76	77	137	93	54	0.9	95.16	6	25	1	1	0	0	0	142	70	男	5	12	53	5	218	0	0	0	0	0	1	0	0	0	0	0	0	0	0	0	0
0	149	0	0	0	0	0	0	0	67.96	24.36	117	58	93	210	88	73	0.9	65.93	8	94	0	0	1	0	0	161	67	女	4	24	127	6	193	0	0	1	0	1	1	1	0	0	0	0	0	0	0	0	0
0	62	0	0	0	0	0	0	0	67.08	22.29	110	63	95	215	61	50	0.8	76.49	5	63	0	0	0	0	0	138	66	女	4	17	107	6	205	0	0	0	0	0	1	1	0	0	0	0	0	0	0	0	0
0	18	0	0	0	0	0	0	0	60.97	21.52	108	74	75	155	99	64	1	80.89	8	20	1	0	0	0	0	120	71	男	4	14	119	6	169	0	0	0	0	0	1	1	0	0	0	0	0	0	0	0	0
0	25	0	9	9	0	0	0	0	79.03	25.13	114	60	152	246	136	59	1	53.7	4	27	0	0	0	1	0	142	61	女	4	20	478	9	321	0	0	0	0	0	0	1	0	0	0	0	0	0	0	0	0
0	44	0	0	0	0	0	0	0	64.98	25.43	109	66	93	204	116	34	1.2	63.09	6	30	1	0	0	0	0	126	69	男	5	18	115	6	161	0	0	0	0	0	1	1	0	0	0	0	0	0	0	0	0
0	21	0	0	0	0	0	0	0	63.03	22.55	120	69	111	224	80	49	0.7	92.49	5	15	0	0	0	1	0	144	71	女	5	15	101	7	224	0	0	0	0	0	0	1	0	0	0	0	0	0	0	0	0
0	13	0	0	0	0	0	0	0	42.99	19.12	101	55	172	139	65	61	0.6	112.01	3	17	0	0	0	1	1	120	58	女	4	9		7	218	0	0	0	0	0	0	1	0	0	0	0	0	0	0	0	0
0	22	0	9	9	0	0	0	0	73.06	23.45	122	68	87	184	102	73	0.7	86.19	5	25	0	0	0	0	0	152	55	女	4	14	106	5	240	0	0	0	0	0	1	1	0	0	0	0	0	0	0	0	0
0	24	0	0	0	0	0	0	0	54.93	29.8	114	67	89	262	124	54	0.8	83.31	7	27	0	1	0	1	0	137	62	女	5	16	206	6	285	0	0	0	0	0	0	0	0	0	0	0	0	0	0	0	0
0	48	0	0	0	0	0	0	0	56.01	32.72	120	67	85	219	72	69	0.9	71.7	5	28	0	1	0	0	0	151	69	女	5	14	119	5	181	0	0	0	0	1	1	0	0	0	0	0	0	0	0	0	0
0	10	0	0	0	0	0	0	0	44.06	22.41	92	57	92	137	120	38	0.9	103.47	7	14	1	0	0	0	0	109	57	男	4	9	114	5	155	0	0	0	0	0	1	1	0	0	0	0	0	0	0	0	0
0	124	0	9	9	0	0	0	0	44.01	32.2	102	65	96	195	138	47	0.8	108.64	7	59	1	1	0	0	0	119	69	男	5	15	167	6	130	0	0	0	1	0	1	0	0	0	0	0	0	0	0	0	0
0	16	0	9	9	0	0	0	0	52.07	24.19	134	89	90	160	52	60	0.8	102.66	7	21	1	0	0	0	0	140	84	男	4	14	104	6	169	0	0	0	0	0	1	1	0	0	0	0	0	0	0	0	0
0	29	0	9	9	0	0	0	0	85.99	21.6	119	69	114	200	147	38	0.8	80.89	6	31	1	0	1	0	0	128	62	男	5	13	178	6	305	0	0	1	0	0	1	1	0	0	0	0	0	0	0	0	0
0	22	0	0	0	0	0	0	0	66.98	24.3	121	64	97	243	116	67	0.7	89.95	6	18	0	0	0	0	0	138	62	女	4	16	138	6	200	0	0	0	0	0	1	1	0	0	0	0	0	0	0	0	0
0	13	0	0	0	0	0	0	0	51.98	22.7	106	66	79	154	60	41	0.8	102.72	6	16	1	0	0	0	0	127	60	男	4	10	83	6	162	0	0	0	0	0	1	1	0	0	0	0	0	0	0	0	0
0	21	0	0	0	0	0	0	0	61.04	24.39	110	65	90	189	96	41	1.1	72.05	7	22	1	0	0	0	1	138	68	男	4	11	122	5	181	0	0	0	0	0	1	1	0	0	0	0	0	0	0	0	0
0	24	0	0	0	0	0	0	0	63.99	23.71	139	76	117	158	136	54	0.6	96.64	4	19	0	0	0	1	0	136	77	女	5	10		6	242	0	0	0	0	0	0	1	0	0	0	0	0	0	0	0	0
0	9	0	0	0	0	0	0	0	37.01	18.74	105	56	109	208	50	52	0.7	111.03	4	18	0	0	0	0	1	120	67	女	5	9	87	5	191	0	0	0	0	0	1	1	0	0	0	0	0	0	0	0	0
0	29	0	0	0	0	0	0	0	62.94	25.28	122	74	73	185	68	48	0.9	90.62	6	24	1	0	0	0	0	151	78	男	4	18	121	6	202	0	0	0	0	0	1	1	0	0	0	0	0	0	0	0	0
0	10	0	9	9	0	0	0	0	75.02	28.86	122	63	83	173	100	44	0.8	72.34	7	18	0	1	0	0	0	159	66	女	4	13	145	6	316	0	0	0	0	0	1	0	0	0	0	0	0	0	0	0	0
0	10	0	0	0	0	0	0	0	58.06	24.79	111	62	77	295	69	90	0.6	100.75	5	19	0	0	0	0	0	139	70	女	4	11	107	6	251	0	0	0	0	0	1	1	0	0	0	0	0	0	0	0	0
0	12	0	9	9	0	0	0	0	55.01	20.5	114	63	85	151	97	55	0.7	97.85	4	18	0	0	0	0	0	140	73	女	4	9	106	5	191	0	0	0	0	0	1	1	0	0	0	0	0	0	0	0	0
0	35	0	0	0	0	0	0	0	56.05	25.01	112	80	83	246	114	30	1	83.73	10	47	1	0	0	0	0	148	81	男	4	15	149	5	225	0	0	0	0	0	1	1	0	0	0	0	0	0	0	0	0
0	31	0	0	0	0	0	0	0	52.07	27.24	111	66	100	183	149	32	1	86.11	7	24	1	1	0	0	0	143	61	男	4	17	114	6	243	0	0	0	0	0	1	0	0	0	0	0	0	0	0	0	0
0	16	0	9	9	0	0	0	0	53.03	24.82	108	73	77	210	92	50	0.7	99.22	5	19	0	0	0	0	0	147	77	女	4	13	123	6	188	0	0	0	0	1	1	1	0	0	0	0	0	0	0	0	0
0	34	0	0	0	0	0	0	0	74.01	26.98	124	68	80	196	104	61	0.6	90.07	5	28	0	0	1	0	0	151	61	女	4	11	101	6	256	0	0	1	0	0	1	1	0	0	0	0	0	0	0	0	0
0	39	0	0	0	0	0	0	0	54.01	28.22	120	64	88	139	57	43	0.8	101.27	6	23	1	1	0	0	0	143	69	男	4	8	95	6	160	0	0	0	0	0	1	0	0	0	0	0	0	0	0	0	0
0	12	0	9	9	0	0	0	0	56.92	26.82	110	72	75	195	79	49	0.6	101.56	4	28	0	0	0	0	0	149	73	女	4	10	100	5	286	0	0	0	0	1	1	1	0	0	0	0	0	0	0	0	0
0	35	0	0	0	0	0	0	0	64.07	23.88	139	69	86	228	102	88	1	79.15	4	26	1	0	0	0	0	169	75	男	4	18	115	5	159	0	0	0	0	1	1	1	0	0	0	0	0	0	0	0	0
0	17	0	0	0	0	0	0	0	50.06	24.18	105	66	85	194	103	47	1.1	77.83	6	19	1	0	0	0	0	128	67	男	4	14	95	5	160	0	0	0	0	1	1	1	0	0	0	0	0	0	0	0	0
0	38	0	0	0	0	0	0	0	52.99	31.72	113	66	87	183	143	47	0.8	84.45	6	29	0	1	0	0	0	129	59	女	4	16	92	6	196	0	0	0	0	1	1	0	0	0	0	0	0	0	0	0	0
0	14	0	0	0	0	0	0	0	52.06	24.8	117	69	92	231	128	56	0.5	111.59	6	19	0	0	0	0	0	138	65	女	4	12	156	6	214	0	0	0	0	0	1	1	0	0	0	0	0	0	0	0	0
0	33	0	0	0	0	0	0	0	70.03	21.48	151	87	82	159	86	46	0.8	90.49	7	34	1	0	1	0	0	186	79	男	4	9	129	5	196	0	0	0	0	0	1	1	0	0	0	0	0	0	0	0	0
0	16	0	0	0	0	0	0	0	70.98	22.7	117	62	84	278	140	43	1	56.83	6	21	0	0	1	0	0	145	74	女	4	12	179	6	219	0	0	1	0	0	1	1	0	0	0	0	0	0	0	0	0
0	21	0	0	0	0	0	0	0	68	25.23	135	77	91	162	67	50	0.9	87.45	7	24	1	0	0	0	0	170	70	男	4	20	112	5	216	0	0	0	1	1	1	1	0	0	0	0	0	0	0	0	0
0	17	0	0	0	0	0	0	0	57.98	20.07	96	55	86	194	69	67	0.6	100.81	3	31	0	0	0	0	0	120	62	女	4	12	80	6	197	0	0	0	0	0	1	1	0	0	0	0	0	0	0	0	0
0	28	0	0	0	0	0	0	0	50.05	22.99	116	74	101	187	142	45	0.9	99.2	6	24	1	0	0	0	0	129	70	男	4	11	74	6	214	0	0	0	1	0	1	1	0	0	0	0	0	0	0	0	0
0	24	0	9	9	0	0	0	0	56.99	24.95	110	68	101	222	100	41	0.9	94.48	5	19	1	0	0	0	0	129	65	男	4	17	96	6	243	0	0	0	0	0	1	1	0	0	0	0	0	0	0	0	0
0	24	0	0	0	0	0	0	0	64	22.85	97	64	103	182	68	45	0.9	89.94	6	25	1	0	0	0	0	129	68	男	4	17	196	6	272	0	0	0	0	1	1	1	0	0	0	0	0	0	0	0	0
0	21	0	0	0	0	0	0	0	57.99	26.09	106	61	85	181	77	50	0.6	100.8	4	19	0	0	0	0	0	126	65	女	4	12	124	5	181	0	0	0	0	1	1	1	0	0	0	0	0	0	0	0	0
0	31	0	0	0	0	0	0	0	51.05	25.03	119	65	102	182	108	52	1.4	57.74	7	21	1	0	0	0	0	129	65	男	5	14	115	5	208	0	0	0	0	0	1	1	0	0	0	0	0	0	0	0	0
0	22	0	0	0	0	0	0	0	57.96	21.99	109	69	81	173	85	42	0.9	93.84	5	23	1	0	0	0	0	110	61	男	4	14	108	5	157	0	0	0	0	0	1	1	0	0	0	0	0	0	0	0	0
0	28	0	0	0	0	0	0	0	56.05	27.91	144	69	84	160	90	55	0.7	97.13	5	24	0	1	1	0	0	166	76	女	4	13	165	6	180	0	0	1	0	1	1	0	0	0	0	0	0	0	0	0	0
0	18	0	9	9	0	0	0	0	56.99	24.7	138	85	93	243	65	70	0.8	82.11	5	25	0	0	1	0	0	146	75	女	4	14	101	6	200	0	0	1	0	0	1	1	0	0	0	0	0	0	0	0	0
0	13	0	0	0	0	0	0	0	67.96	20.5	139	70	90	208	60	50	0.7	89.34	4	22	0	0	0	0	0	161	72	女	4	15	78	5	224	0	0	0	0	0	1	1	0	0	0	0	0	0	0	0	0
0	18	0	0	0	0	0	0	0	57.06	29.6	127	67	91	214	84	43	1	83.14	8	27	1	1	0	0	0	158	74	男	5	18	77	6	234	0	0	0	0	0	1	0	0	0	0	0	0	0	0	0	0
0	46	0	0	0	0	0	0	0	67.92	22.85	105	67	82	188	68	54	0.9	87.5	6	30	1	0	0	0	0	119	63	男	4	12	96	6	177	0	0	0	0	1	1	1	0	0	0	0	0	0	0	0	0
0	18	0	0	0	0	0	0	0	45.97	24.3	121	70	110	130	144	38	0.9	102.09	6	22	1	0	0	1	0	151	67	男	5	13	142	7	230	0	0	0	0	1	0	1	0	0	0	0	0	0	0	0	0
0	17	0	0	0	0	0	0	0	59.95	21.59	138	84	107	216	44	56	1	81.47	6	29	1	0	1	1	0	166	80	男	5	14	220	6	282	0	0	1	0	0	0	1	0	0	0	0	0	0	0	0	0
0	19	0	9	9	0	0	0	0	38.92	19.72	100	61	57	254	55	68	0.9	80.85	6	19	0	0	0	1	1	101	54	女	5	14	248	5	155	0	0	0	0	0	0	1	0	0	0	0	0	0	0	0	0
0	19	0	0	0	0	0	0	0	64.98	20.69	107	69	80	140	71	45	1	78.64	6	23	1	0	0	0	0	155	70	男	4	17	80	5	201	0	0	0	0	1	1	1	0	0	0	0	0	0	0	0	0
0	13	0	0	0	0	0	0	0	48.97	22.18	106	64	84	190	67	66	0.8	86.87	5	25	0	0	0	0	0	117	65	女	5	11	105	5	180	0	0	0	0	1	1	1	0	0	0	0	0	0	0	0	0
0	10	0	0	0	0	0	0	0	53	25.2	134	84	94	166	99	64	0.7	99.24	6	16	0	0	0	0	0	153	88	女	5	15	76	6	199	0	0	0	0	0	1	1	0	0	0	0	0	0	0	0	0
0	46	0	0	0	0	0	0	0	56.04	30.18	122	67	86	232	108	48	0.6	102.19	5	33	0	1	1	0	0	137	63	女	4	8	114	6	212	0	0	1	0	1	1	0	0	0	0	0	0	0	0	0	0
0	44	0	0	0	0	0	0	0	50.98	24.76	109	75	107	195	165	40	1	86.77	6	24	1	0	1	1	0	123	72	男	4	16		7	202	0	0	1	0	0	0	1	0	0	0	0	0	0	0	0	0
0	32	0	0	0	0	0	0	0	63.93	20.44	106	71	106	220	141	49	0.8	78.2	5	26	0	0	0	0	0	137	74	女	4	14	148	6	228	0	0	0	0	0	1	1	0	0	0	0	0	0	0	0	0
0	14	0	0	0	0	0	0	0	52.98	27.34	97	60	87	185	205	39	0.7	99.25	7	19	0	1	0	0	0	136	61	女	4	16	119	6	242	0	0	0	0	0	1	0	0	0	0	0	0	0	0	0	0
0	15	0	0	0	0	0	0	0	77	22.18	126	78	77	169	89	39	1.1	64.41	5	21	1	0	0	0	1	145	75	男	4	17	172	6	251	0	0	0	0	0	1	1	0	0	0	0	0	0	0	0	0
0	35	0	0	0	0	0	0	0	67.07	22.41	138	70	93	160	68	56	0.7	89.9	4	34	0	0	0	0	0	167	70	女	4	12	124	5	207	0	0	0	0	0	1	1	0	0	0	0	0	0	0	0	0
0	25	0	9	9	0	0	0	0	56.03	23.61	97	56	87	176	69	42	0.7	97.15	7	23	0	0	0	0	0	110	58	女	4	13	127	6	160	0	0	0	0	0	1	1	0	0	0	0	0	0	0	0	0
0	13	0	0	0	0	0	0	0	57.98	25.29	95	61	77	165	85	62	0.8	81.54	5	19	0	0	0	0	0	94	63	女	4	12	101	5	219	0	0	0	0	0	1	1	0	0	0	0	0	0	0	0	0
0	27	0	9	9	0	0	0	0	63.93	22.43	106	61	102	184	119	57	0.7	91.9	5	22	0	0	0	0	0	136	66	女	4	11	132	6	253	0	0	0	0	0	1	1	0	0	0	0	0	0	0	0	0
0	13	0	0	0	0	0	0	0	52.1	25.23	115	66	93	179	79	47	0.8	84.98	4	17	0	0	0	0	0	131	70	女	5	12	101	5	175	0	0	0	0	0	1	1	0	0	0	0	0	0	0	0	0
0	11	0	0	0	0	0	0	0	60.97	23.01	111	71	82	272	71	67	0.5	104.82	4	22	0	0	0	0	0	136	74	女	5	12	80	5	237	0	0	0	0	0	1	1	0	0	0	0	0	0	0	0	0
0	26	0	0	0	0	0	0	0	58.01	19.08	95	52	85	212	105	83	0.8	81.52	5	42	0	0	0	0	0	114	57	女	4	14	84	6	181	0	0	0	0	0	1	1	0	0	0	0	0	0	0	0	0
0	27	0	0	0	0	0	0	0	59.01	23.72	103	49	77	180	109	45	1	82.01	5	20	1	0	0	0	0	143	55	男	4	18	107	5	161	0	0	0	0	0	1	1	0	0	0	0	0	0	0	0	0
0	32	0	0	0	0	0	0	0	59.04	26.16	118	64	117	205	107	58	0.7	95.11	5	31	0	0	0	1	0	132	63	女	4	10	200	7	283	0	0	0	0	1	0	1	0	0	0	0	0	0	0	0	0
0	9	0	0	0	0	0	0	0	67	22.51	89	51	85	210	89	71	0.6	94.62	4	23	0	0	0	0	0	98	48	女	4	12	81	6	298	0	0	0	0	0	1	1	0	0	0	0	0	0	0	0	0
0	53	0	0	0	0	0	0	0	71.01	27.32	184	73	88	270	127	55	0.8	74.41	3	41	0	1	1	0	0	194	76	女	4	12	183	6	239	0	0	1	0	0	1	0	0	0	0	0	0	0	0	0	0
0	47	0	0	0	0	0	0	0	54.92	27.47	108	58	99	223	139	32	1	84.4	7	27	1	1	0	0	1	121	60	男	4	12	143	6	169	0	0	0	0	0	1	0	0	0	0	0	0	0	0	0	0
0	38	0	0	0	0	0	0	0	45	26.22	123	70	92	165	129	30	0.8	107.88	6	35	1	0	0	0	0	138	70	男	4	10	100	6	138	0	0	0	0	1	1	1	0	0	0	0	0	0	0	0	0
0	22	0	0	0	0	0	0	0	53.03	24.52	130	87	93	186	61	54	1.1	76.22	5	19	1	0	0	1	0	142	82	男	5	10	219	5	226	0	0	0	0	0	0	1	0	0	0	0	0	0	0	0	0
0	13	0	0	0	0	0	0	0	58.01	25.08	100	64	81	251	74	60	1	82.59	7	22	1	0	0	0	0	115	66	男	4	19	119	6	241	0	0	0	0	0	1	1	0	0	0	0	0	0	0	0	0
0	17	0	0	0	0	0	0	0	53.96	17.55	119	65	85	150	37	63	0.8	83.87	5	25	0	0	0	0	0	124	65	女	4	23	70	5	143	0	0	0	0	0	1	1	0	0	0	0	0	0	0	0	0
0	78	0	0	0	0	0	0	0	48.95	25.48	102	65	136	207	86	52	0.7	110.85	5	55	1	0	0	1	0	116	62	男	4	11	323	7	225	0	0	0	0	0	0	1	0	0	0	0	0	0	0	0	0
0	19	0	0	0	0	0	0	0	52.94	23.92	132	89	122	226	50	62	0.9	97.21	6	21	1	0	0	0	0	160	86	男	4	14	162	6	251	0	0	0	0	0	1	1	0	0	0	0	0	0	0	0	0
0	115	0	9	9	0	0	0	0	74.06	23.02	135	81	89	144	65	37	1	73.78	6	64	1	0	1	0	0	156	84	男	4	18	109	6	176	0	0	1	0	1	1	1	0	0	0	0	0	0	0	0	0
0	21	0	9	9	0	0	0	0	63.95	17.31	121	69	156	203	55	103	0.7	91.89	4	25	0	0	0	1	0	135	70	女	5	16		8	231	0	0	0	0	0	0	1	0	0	0	0	0	0	0	0	0
0	19	0	0	0	0	0	0	0	56.03	25.05	147	86	92	274	149	51	0.9	71.69	5	23	0	0	1	1	0	161	73	女	5	22	213	6	261	0	0	0	0	1	0	1	0	0	0	0	0	0	0	0	0
0	11	0	0	0	0	0	0	0	49.96	16.51	80	53	84	122	70	51	1.1	77.88	6	19	1	0	0	0	0	104	53	男	4	14	122	5	175	0	0	0	0	0	1	1	0	0	0	0	0	0	0	0	0
0	62	0	0	0	0	0	0	0	58.99	24.67	115	61	117	198	100	52	0.8	80.96	6	36	0	0	0	1	0	137	57	女	4	19	233	6	234	0	0	0	0	0	0	1	0	0	0	0	0	0	0	0	0
0	59	0	0	0	0	0	0	0	78.02	25.45	136	73	84	229	125	65	0.7	83.24	4	46	0	0	0	0	0	188	73	女	5	17	99	6	207	0	0	0	0	0	1	1	0	0	0	0	0	0	0	0	0
0	37	0	0	0	0	0	0	0	59.95	24.25	98	62	94	236	173	41	1.1	72.6	7	37	1	0	0	0	0	126	60	男	4	25	84	6	179	0	0	0	1	0	1	1	0	0	0	0	0	0	0	0	0
0	18	0	0	0	0	0	0	0	55.99	24.45	106	60	87	205	75	52	0.7	97.17	5	25	0	0	0	0	0	121	61	女	4	9	116	6	204	0	0	0	0	0	1	1	0	0	0	0	0	0	0	0	0
0	29	0	0	0	0	0	0	0	74.08	25.86	112	70	98	241	100	49	1.1	65.74	8	27	1	0	0	0	0	147	72	男	4	16	106	6	236	0	0	0	0	0	1	1	0	0	0	0	0	0	0	0	0
0	21	0	9	9	0	0	0	0	61.06	24.46	109	70	105	176	68	56	1	80.84	6	26	1	0	0	0	0	126	74	男	4	14	101	6	289	0	0	0	0	1	1	1	0	0	0	0	0	0	0	0	0
0	93	0	0	0	0	0	0	0	59	25.77	106	67	84	166	106	47	0.8	97.78	5	75	1	0	0	0	0	129	71	男	4	12	129	5	183	0	0	0	0	0	1	1	0	0	0	0	0	0	0	0	0
0	15	0	0	0	0	0	0	0	52.08	23.39	128	72	87	189	99	51	0.7	99.88	6	18	0	0	0	0	0	163	77	女	4	11	105	6	166	0	0	0	0	1	1	1	0	0	0	0	0	0	0	0	0
0	14	0	0	0	0	0	0	0	47	21.16	105	57	77	193	61	54	0.8	88.08	5	22	0	0	0	0	0	117	59	女	4	11	82	5	164	0	0	0	0	0	1	1	0	0	0	0	0	0	0	0	0
0	6	0	9	9	0	0	0	0	38.98	18.5	102	49	74	166	64	89	0.6	115.2	5	20	0	0	0	0	0	114	62	女	5	9	198	6	246	0	0	0	0	0	1	1	0	0	0	0	0	0	0	0	0
0	18	0	0	0	0	0	0	0	46.93	25.55	109	65	100	239	73	66	0.7	103.56	7	14	0	0	0	0	0	139	72	女	4	16	99	6	217	0	0	0	0	0	1	1	0	0	0	0	0	0	0	0	0
0	31	0	0	0	0	0	0	0	58.99	20.24	106	67	79	197	127	41	0.7	95.15	5	35	0	0	0	0	0	127	68	女	4	8	83	6	158	0	0	0	0	1	1	1	0	0	0	0	0	0	0	0	0
0	42	0	0	0	0	0	0	0	52.96	31.94	108	67	107	144	107	47	1	85.57	7	29	1	1	0	0	0	147	66	男	4	16	175	6	284	0	0	0	0	0	1	0	0	0	0	0	0	0	0	0	0
0	48	0	0	0	0	0	0	0	61.97	21.2	123	67	91	233	235	60	0.6	98.02	4	37	0	0	0	1	0	145	65	女	4	11	224	5	228	0	0	0	0	0	0	1	0	0	0	0	0	0	0	0	0
0	38	0	9	9	0	0	0	0	62	26.51	116	63	94	220	80	54	0.8	79.27	7	31	0	0	0	1	0	133	69	女	4	11	217	6	270	0	0	0	1	0	0	1	0	0	0	0	0	0	0	0	0
0	16	0	0	0	0	0	0	0	62.02	26.76	103	63	84	236	141	100	0.8	79.26	6	18	0	0	0	0	0	114	55	女	4	14	146	6	239	0	0	0	0	0	1	1	0	0	0	0	0	0	0	0	0
0	20	0	0	0	0	0	0	0	52.08	26.16	100	54	77	198	70	76	0.7	99.88	4	25	0	0	0	0	1	131	61	女	4	11	105	6	221	0	0	0	0	0	1	1	0	0	0	0	0	0	0	0	0
0	14	0	0	0	0	0	0	0	77.05	24.15	127	64	118	218	111	50	1	72.25	7	16	1	0	0	1	0	154	73	男	4	16	229	7	336	0	0	0	0	0	0	1	0	0	0	0	0	0	0	0	0
0	25	0	0	0	0	0	0	0	54.93	31.72	117	68	92	151	76	51	0.5	109.36	5	21	0	1	0	0	0	136	76	女	4	12	124	6	228	0	0	0	0	0	1	0	0	0	0	0	0	0	0	0	0
0	16	0	0	0	0	0	0	0	55.1	22.02	143	85	86	181	50	82	0.7	97.78	4	25	0	0	1	0	0	163	84	女	4	12	120	6	188	0	0	0	0	0	1	1	0	0	0	0	0	0	0	0	0
0	15	0	0	0	0	0	0	0	56	22.8	113	65	78	233	56	78	0.9	71.71	5	23	0	0	0	0	0	136	72	女	5	8	107	5	184	0	0	0	0	0	1	1	0	0	0	0	0	0	0	0	0
0	24	0	0	0	0	0	0	0	44.05	25.71	127	75	102	234	97	60	0.6	111.17	6	20	0	0	0	0	0	134	73	女	4	10	82	5	230	0	0	0	0	0	1	1	0	0	0	0	0	0	0	0	0
0	11	0	0	0	0	0	0	0	71.98	23.81	125	65	84	190	85	64	0.7	86.85	6	19	0	0	1	0	0	143	64	女	4	15	125	6	277	0	0	1	1	0	1	1	0	0	0	0	0	0	0	0	0
0	46	0	0	0	0	0	0	0	63.99	25.28	102	60	97	223	63	91	0.9	67.79	7	45	0	0	0	0	1	118	65	女	4	18	106	6	208	0	0	0	0	1	1	1	0	0	0	0	0	0	0	0	0
0	26	0	9	9	0	0	0	0	41.98	34.24	112	67	82	159	126	34	0.9	104.99	7	17	1	1	0	0	0	132	69	男	5	16	88	5	160	0	0	0	0	0	1	0	0	0	0	0	0	0	0	0	0
0	16	0	9	9	0	0	0	0	79.94	24.44	128	66	92	176	129	29	1.2	56.79	7	26	1	0	0	0	0	136	66	男	4	15	153	6	322	0	0	0	0	0	1	1	0	0	0	0	0	0	0	0	0
0	21	0	0	0	0	0	0	0	60.96	24.52	127	77	87	179	36	68	0.6	98.72	7	23	0	0	0	0	0	173	90	女	4	13	130	5	213	0	0	0	0	0	1	1	0	0	0	0	0	0	0	0	0
0	16	0	0	0	0	0	0	0	67.07	26.37	112	63	95	211	100	53	0.7	89.9	4	16	0	0	0	0	0	143	100	女	4	12	181	6	242	0	0	0	0	0	1	1	0	0	0	0	0	0	0	0	0
0	17	0	0	0	0	0	0	0	65.11	21.8	146	76	91	201	109	44	0.6	95.88	6	29	0	0	1	0	0	169	78	女	4	8	107	5	237	0	0	0	0	1	1	1	0	0	0	0	0	0	0	0	0
0	12	0	0	0	0	0	0	0	52.09	22.53	115	76	100	259	66	79	0.9	73.7	7	23	0	0	1	0	0	148	72	女	5	24	86	6	283	0	0	1	0	0	1	1	0	0	0	0	0	0	0	0	0
0	25	0	9	9	0	0	0	0	73.1	23.18	119	66	83	209	149	40	1	74.28	8	24	1	0	0	0	0	140	64	男	5	13	161	6	198	0	0	0	0	0	1	1	0	0	0	0	0	0	0	0	0
0	47	0	0	0	0	0	0	0	67.06	24.69	108	74	88	126	99	29	1.1	69.07	7	34	1	0	1	0	1	139	75	男	4	16	92	5	194	0	0	1	0	0	1	1	0	0	0	0	0	0	0	0	0
0	22	0	0	0	0	0	0	0	66.95	23.18	118	71	81	194	93	47	1	77.56	6	22	1	0	1	0	1	140	76	男	4	14	90	6	199	0	0	1	0	0	1	1	0	0	0	0	0	0	0	0	0
0	15	0	0	0	0	0	0	0	66.92	23.26	134	63	89	202	60	75	0.6	94.67	6	26	0	0	1	0	0	179	67	女	5	6	138	6	230	0	0	1	0	0	1	1	0	0	0	0	0	0	0	0	0
0	8	0	9	9	0	0	0	0	49.04	24.3	107	55	82	248	169	50	0.7	102.04	5	19	0	0	0	0	0	119	57	女	4	13	68	6	266	0	0	0	0	0	1	1	0	0	0	0	0	0	0	0	0
0	8	0	0	0	0	0	0	0	25.07	23.53	99	57	39	124	42	50	0.7	120.75	5	19	0	0	0	1	0	112	59	女	5	20		8	259	0	0	0	0	0	0	1	0	0	0	0	0	0	0	0	0
0	37	0	0	0	0	0	0	0	58.03	26.03	137	86	76	203	94	47	1.4	54.98	8	33	1	0	1	0	0	160	89	男	5	22	123	6	171	0	0	1	0	0	1	1	0	0	0	0	0	0	0	0	0
0	13	0	0	0	0	0	0	0	57.06	22.99	134	73	78	241	98	63	0.8	82.07	5	17	0	0	0	0	0	154	75	女	4	11	91	6	183	0	0	0	0	0	1	1	0	0	0	0	0	0	0	0	0
0	25	0	0	0	0	0	0	0	70.04	28.41	99	62	99	183	149	50	0.6	92.62	5	22	0	1	0	0	0	135	67	女	4	11	134	6	252	0	0	0	0	0	1	0	0	0	0	0	0	0	0	0	0
0	16	0	9	9	0	0	0	0	63.01	22.62	103	64	80	225	82	40	1.1	71.06	7	24	1	0	0	0	0	137	66	男	5	20	95	5	207	0	0	0	0	0	1	1	0	0	0	0	0	0	0	0	0
0	32	0	0	0	0	0	0	0	66.01	30.17	129	73	94	233	78	62	0.6	95.28	6	29	0	1	0	0	0	154	76	女	4	9	121	6	230	0	0	0	0	1	1	0	0	0	0	0	0	0	0	0	0
0	107	0	0	0	0	0	0	0	58	26.55	143	90	85	248	105	50	1	82.59	8	73	1	0	1	0	0	175	103	男	5	19	159	6	154	0	0	0	0	0	1	1	0	0	0	0	0	0	0	0	0
0	19	0	0	0	0	0	0	0	43.03	23.81	98	56	87	200	94	55	1.1	81.77	6	50	1	0	0	0	1	104	60	男	5	11	124	6	235	0	0	0	0	0	1	1	0	0	0	0	0	0	0	0	0
0	29	0	0	0	0	0	0	0	56.99	25.58	129	70	88	216	94	66	0.7	96.49	5	31	0	0	1	0	0	186	71	女	4	11	90	5	189	0	0	1	0	0	1	1	0	0	0	0	0	0	0	0	0
0	31	0	0	0	0	0	0	0	61.03	23.12	108	68	85	208	71	52	0.9	91.84	6	32	1	0	0	0	0	138	69	男	4	18	140	5	185	0	0	0	0	1	1	1	0	0	0	0	0	0	0	0	0
0	123	0	0	0	0	0	0	0	53.01	26.69	120	73	78	193	57	64	0.8	101.98	6	98	1	0	0	0	1	147	68	男	4	13	93	5	165	0	0	0	0	1	1	1	0	0	0	0	0	0	0	0	0
0	20	0	0	0	0	0	0	0	70.96	22.22	103	53	92	221	65	67	0.6	92.03	4	21	0	0	0	0	0	112	54	女	4	14	88	5	198	0	0	0	0	0	1	1	0	0	0	0	0	0	0	0	0
0	27	0	0	0	0	0	0	0	46.01	24	88	63	105	233	93	49	1.1	80.07	7	22	1	0	0	0	0	126	63	男	4	14	179	6	209	0	0	0	0	0	1	1	0	0	0	0	0	0	0	0	0
0	14	0	0	0	0	0	0	0	51.01	18.76	90	62	107	240	116	56	0.7	100.63	5	22	0	0	0	1	0	108	64	女	4	11	270	5	243	0	0	0	0	0	0	1	0	0	0	0	0	0	0	0	0
0	14	0	0	0	0	0	0	0	58.02	27.76	104	62	89	248	69	54	0.9	70.7	5	21	0	1	1	0	0	110	60	女	4	14	131	5	256	0	0	1	0	0	1	0	0	0	0	0	0	0	0	0	0
0	53	0	0	0	0	0	0	0	44	28.74	127	78	121	162	144	43	1	91.13	7	28	1	1	1	1	1	163	87	男	4	20		6	231	0	0	1	0	0	0	0	0	0	0	0	0	0	0	0	0
0	19	0	0	0	0	0	0	0	60.08	23.66	116	64	84	221	43	82	0.7	94.42	5	26	0	0	0	0	0	136	61	女	4	19	80	5	202	0	0	0	0	1	1	1	0	0	0	0	0	0	0	0	0
0	19	0	0	0	0	0	0	0	63.97	25.99	167	98	87	226	83	81	0.7	91.88	7	22	0	0	1	0	0	182	94	女	4	21	106	6	214	0	0	1	0	0	1	1	0	0	0	0	0	0	0	0	0
0	27	0	0	0	0	0	0	0	69.99	22.11	124	66	92	166	55	74	0.6	92.65	4	32	0	0	0	0	0	152	74	女	5	11	115	6	190	0	0	0	0	0	1	1	0	0	0	0	0	0	0	0	0
0	41	0	0	0	0	0	0	0	65.97	24.17	122	68	95	218	59	101	0.8	77.09	5	47	0	0	0	0	0	129	66	女	4	16	97	6	221	0	0	0	0	1	1	1	0	0	0	0	0	0	0	0	0
0	16	0	0	0	0	0	0	0	60.93	25.36	127	68	95	284	101	57	0.6	98.74	6	23	0	0	0	0	1	155	70	女	5	17	147	6	207	0	0	0	0	0	1	1	0	0	0	0	0	0	0	0	0
0	116	0	0	0	0	0	0	0	44.95	24.37	131	69	92	131	52	43	1	90.52	6	245	1	0	0	0	0	144	67	男	4	13	109	5	221	0	0	0	0	0	1	1	0	0	0	0	0	0	0	0	0
0	16	0	0	0	0	0	0	0	67.03	25.27	79	49	78	195	91	56	0.7	89.92	7	21	0	0	0	0	0	106	52	女	4	12	88	6	260	0	0	0	0	0	1	1	0	0	0	0	0	0	0	0	0
0	31	0	0	0	0	0	0	0	68.95	28.29	104	63	90	139	51	60	0.7	88.72	5	33	0	1	1	0	0	124	66	女	5	14	109	5	233	0	0	1	0	0	1	0	0	0	0	0	0	0	0	0	0
0	16	0	0	0	0	0	0	0	74.05	24.36	114	75	81	155	122	32	1.2	59.19	6	19	1	0	0	0	1	149	75	男	4	17	130	6	259	0	0	0	0	0	1	1	0	0	0	0	0	0	0	0	0
0	20	0	0	0	0	0	0	0	56.98	23.86	121	68	95	232	113	55	0.8	82.11	6	22	0	0	0	0	0	155	63	女	4	12	86	5	185	0	0	0	0	0	1	1	0	0	0	0	0	0	0	0	0
0	46	0	0	0	0	0	0	0	59.99	23.59	144	93	116	172	122	51	1.2	65.34	7	56	1	0	1	0	1	170	85	男	5	22	166	6	257	0	0	1	0	0	1	1	0	0	0	0	0	0	0	0	0
0	10	0	0	0	0	0	0	0	31.01	23.22	120	64	85	163	63	53	1	99.84	6	17	1	0	0	0	0	123	71	男	4	16	70	5	142	0	0	0	0	0	1	1	0	0	0	0	0	0	0	0	0
0	21	0	0	0	0	0	0	0	73.9	19.33	110	65	88	161	101	47	0.7	93.03	6	31	1	0	0	0	0	146	71	男	4	18	66	5	224	0	0	0	0	0	1	1	0	0	0	0	0	0	0	0	0
0	24	0	9	9	0	0	0	0	64.06	27.18	124	65	94	180	102	43	0.9	67.76	6	19	0	1	0	0	0	150	71	女	4	11	110	5	221	0	0	0	0	0	1	0	0	0	0	0	0	0	0	0	0
0	24	0	0	0	0	0	0	0	49.97	21.79	102	64	104	163	91	50	0.9	99.26	5	28	1	0	0	0	0	114	57	男	4	15	133	5	232	0	0	0	0	1	1	1	0	0	0	0	0	0	0	0	0
0	20	0	0	0	0	0	0	0	67.06	25.88	130	76	94	254	98	63	0.7	89.9	5	23	0	0	0	0	0	158	79	女	5	10	174	6	217	0	0	0	0	0	1	1	0	0	0	0	0	0	0	0	0
0	30	0	0	0	0	0	0	0	68.03	18.38	112	67	86	177	72	68	0.9	65.9	7	29	0	0	0	0	0	135	66	女	4	13	76	5	177	0	0	0	0	0	1	1	0	0	0	0	0	0	0	0	0
0	26	0	0	0	0	0	0	0	60.91	25.1	126	74	83	246	80	49	1.3	58.93	7	26	1	0	0	0	0	151	75	男	4	18	162	6	208	0	0	0	0	0	1	1	0	0	0	0	0	0	0	0	0
0	102	0	0	0	0	0	0	0	59.97	26.38	129	68	80	142	52	38	1	81.46	6	64	1	0	0	0	0	164	77	男	4	13	151	6	166	0	0	0	0	1	1	1	0	0	0	0	0	0	0	0	0
0	13	0	9	9	0	0	0	0	52.1	18.98	109	71	66	158	52	66	0.6	105.06	5	25	0	0	0	0	0	117	64	女	4	10	151	5	204	0	0	0	0	0	1	1	0	0	0	0	0	0	0	0	0
0	23	0	0	0	0	0	0	0	67.94	19.56	105	54	87	258	66	73	0.9	65.94	5	27	0	0	0	0	1	126	57	女	4	14	132	6	181	0	0	0	0	0	1	1	0	0	0	0	0	0	0	0	0
0	39	0	0	0	0	0	0	0	50.96	29.64	111	65	94	176	120	52	1	86.78	7	28	1	1	0	1	0	142	64	男	4	18	225	6	263	0	0	0	0	0	0	0	0	0	0	0	0	0	0	0	0
0	34	0	9	9	0	0	0	0	49.96	31.49	113	71	86	207	146	44	0.68	102.35	6	22	0	1	0	1	0	123	67	女	4	14	267	6	263	0	0	0	0	0	0	0	0	0	0	0	0	0	0	0	0
0	12	0	9	9	0	0	0	0	47	22.44	108	61	75	126	58	41	0.7	103.51	5	16	0	0	0	0	0	130	68	女	4	10	107	6	180	0	0	0	0	0	1	1	0	0	0	0	0	0	0	0	0
0	18	0	0	0	0	0	0	0	59.05	25.75	116	69	82	206	196	37	1	81.99	5	20	1	0	0	0	0	142	83	男	4	14	146	6	201	0	0	0	0	0	1	1	0	0	0	0	0	0	0	0	0
0	16	0	0	0	0	0	0	0	63.95	22.44	134	71	81	188	70	77	0.7	91.89	5	26	0	0	0	0	0	152	74	女	5	18	85	6	215	0	0	0	0	0	1	1	0	0	0	0	0	0	0	0	0
0	22	0	0	0	0	0	0	0	59.01	26.99	118	66	87	226	74	34	0.9	70.21	5	27	0	0	0	0	0	150	70	女	4	10	198	6	219	0	0	0	0	1	1	1	0	0	0	0	0	0	0	0	0
0	27	0	0	0	0	0	0	0	62.03	24.28	120	80	88	228	115	41	1	80.29	6	20	1	0	0	0	0	155	78	男	4	17	136	5	171	0	0	0	0	0	1	1	0	0	0	0	0	0	0	0	0
0	22	0	0	0	0	0	0	0	54.99	24.16	109	55	118	151	88	34	0.7	97.86	6	20	0	0	0	0	0	129	57	女	4	15	148	6	250	0	0	0	0	0	1	1	0	0	0	0	0	0	0	0	0
0	16	0	0	0	0	0	0	0	63.02	20.15	117	63	91	172	130	36	0.7	100.42	6	30	1	0	0	0	0	129	57	男	4	17	146	5	261	0	0	0	0	0	1	1	0	0	0	0	0	0	0	0	0
0	19	0	0	0	0	0	0	0	61.94	20.59	118	73	134	245	114	63	0.6	98.04	4	20	0	0	0	1	0	130	68	女	4	14	101	7	260	0	0	0	0	0	0	1	0	0	0	0	0	0	0	0	0
0	15	0	9	9	0	0	0	0	56.01	24.76	108	64	113	181	111	58	0.8	82.68	5	17	0	0	0	0	0	137	70	女	5	11	134	6	249	0	0	0	0	0	1	1	0	0	0	0	0	0	0	0	0
0	25	0	0	0	0	0	0	0	59.96	18.86	113	77	181	164	102	51	1	81.47	5	21	1	0	0	1	0	149	74	男	4	14	311	10	241	0	0	0	0	0	0	1	0	0	0	0	0	0	0	0	0
0	14	0	0	0	0	0	0	0	58.95	19.53	121	65	89	146	45	66	0.7	95.17	3	16	0	0	0	0	0	145	68	女	4	18	54	5	169	0	0	0	0	1	1	1	0	0	0	0	0	0	0	0	0
0	30	0	0	0	0	0	0	0	57	21.81	102	68	78	251	69	94	0.9	71.2	6	34	0	0	0	0	1	128	75	女	5	17	123	6	159	0	0	0	0	0	1	1	0	0	0	0	0	0	0	0	0
0	84	0	0	0	0	0	0	0	62.08	23.34	99	55	80	139	118	39	1.1	71.53	6	57	1	0	0	0	0	114	51	男	4	13	173	6	155	0	0	0	0	1	1	1	0	0	0	0	0	0	0	0	0
0	14	0	0	0	0	0	0	0	39.07	24.95	97	62	139	199	83	59	0.7	109.44	5	17	0	0	0	1	0	117	64	女	4	9	317	8	234	0	0	0	0	0	0	1	0	0	0	0	0	0	0	0	0
0	67	0	9	9	0	0	0	0	51	26.54	123	74	82	160	101	47	0.9	98.54	5	35	1	0	1	0	0	154	78	男	4	13	50	5	150	0	0	1	0	1	1	1	0	0	0	0	0	0	0	0	0
0	26	0	0	0	0	0	0	0	54.99	24.57	133	97	78	168	132	31	0.8	100.57	7	44	1	0	1	0	0	160	92	男	4	7	115	6	221	0	0	1	0	0	1	1	0	0	0	0	0	0	0	0	0
0	26	0	0	0	0	0	0	0	64.92	20.82	109	67	76	212	63	66	0.7	91.27	5	32	0	0	0	0	0	127	67	女	4	9	85	6	187	0	0	0	0	1	1	1	0	0	0	0	0	0	0	0	0
0	23	0	0	0	0	0	0	0	68.05	24.64	138	77	85	139	54	40	0.9	87.42	8	30	1	0	0	0	0	181	78	男	5	19	132	6	214	0	0	0	0	1	1	1	0	0	0	0	0	0	0	0	0
0	34	0	0	0	0	0	0	0	63.97	25.37	143	81	84	163	135	45	1.1	70.58	5	30	1	0	1	0	0	176	78	男	4	17	91	6	191	0	0	1	0	0	1	1	0	0	0	0	0	0	0	0	0
0	12	0	0	0	0	0	0	0	55.06	22.02	98	63	86	211	76	50	0.9	95.77	6	18	1	0	0	0	0	124	61	男	4	9	119	6	209	0	0	0	0	0	1	1	0	0	0	0	0	0	0	0	0
0	29	0	9	9	0	0	0	0	58.97	26.59	172	93	87	224	102	47	0.7	95.16	4	23	0	0	1	0	0	195	92	女	5	10	127	6	169	0	0	0	0	0	1	1	0	0	0	0	0	0	0	0	0
0	30	0	0	0	0	0	0	0	46.99	29.16	129	80	63	203	83	47	0.8	106.39	6	24	1	1	0	1	0	136	77	男	5	14	200	5	246	0	0	0	0	0	0	0	0	0	0	0	0	0	0	0	0
0	18	0	0	0	0	0	0	0	42.06	24.93	109	57	93	134	110	34	0.8	91.19	6	22	0	0	0	0	0	112	61	女	4	10	140	6	172	0	0	0	0	1	1	1	0	0	0	0	0	0	0	0	0
0	62	0	0	0	0	0	0	0	53.09	24.53	139	90	79	150	85	55	0.8	101.93	5	56	1	0	1	0	0	176	83	男	4	12	112	5	161	0	0	0	0	1	1	1	0	0	0	0	0	0	0	0	0
0	22	0	0	0	0	0	0	0	65.05	29.44	123	69	97	226	134	41	0.7	91.18	6	29	0	1	1	0	0	166	80	女	5	10	167	6	247	0	0	1	0	0	1	0	0	0	0	0	0	0	0	0	0
0	16	0	0	0	0	0	0	0	44.07	23.83	121	66	104	183	96	58	0.7	105.66	5	33	0	0	0	0	0	146	66	女	4	15	139	6	306	0	0	0	0	0	1	1	0	0	0	0	0	0	0	0	0
0	24	0	0	0	0	0	0	0	64.03	24.49	117	75	150	158	115	50	1	79.17	5	33	1	0	1	1	0	150	75	男	5	17		7	300	0	0	1	0	0	0	1	0	0	0	0	0	0	0	0	0
0	59	0	0	0	0	0	0	0	42.02	34.36	114	62	93	158	82	36	0.7	107.19	6	32	0	1	0	0	0	129	68	女	4	13	103	6	184	0	0	0	0	0	1	0	0	0	0	0	0	0	0	0	0
0	10	0	0	0	0	0	0	0	29.03	18.42	113	68	90	180	151	49	1	76.3	5	44	0	0	0	0	0	118	72	女	5	14	94	6	290	0	0	0	0	0	1	1	0	0	0	0	0	0	0	0	0
0	44	0	0	0	0	0	0	0	64.97	23.7	149	85	89	157	50	57	1	78.65	6	43	1	0	1	0	1	180	58	男	5	18	129	6	185	0	0	0	0	1	1	1	0	0	0	0	0	0	0	0	0
0	18	0	0	0	0	0	0	0	51.99	16.95	109	73	86	137	55	61	0.6	105.14	4	26	0	0	0	0	0	122	69	女	4	9	111	6	140	0	0	0	0	0	1	1	0	0	0	0	0	0	0	0	0
0	41	0	9	9	0	0	0	0	53	26.17	150	54	103	213	101	57	0.8	101.99	4	31	1	0	1	0	0	170	90	男	5	11	99	6	239	0	0	0	0	1	1	1	0	0	0	0	0	0	0	0	0
0	17	0	9	9	0	0	0	0	53.01	30.11	107	64	84	191	92	32	0.66	101.17	5	18	0	1	0	0	0	119	63	女	4	10	96	6	224	0	0	0	0	0	1	0	0	0	0	0	0	0	0	0	0
0	11	0	0	0	0	0	0	0	64.09	21.71	130	73	84	183	79	48	0.7	91.8	6	17	0	0	0	0	1	150	76	女	4	10	113	5	232	0	0	0	0	0	1	1	0	0	0	0	0	0	0	0	0
0	28	0	9	9	0	0	0	0	68.05	17.55	138	82	107	275	92	64	1.3	56.05	4	36	1	0	0	1	0	163	73	男	5	22		9	255	0	0	0	0	0	0	1	0	0	0	0	0	0	0	0	0
0	16	0	0	0	0	0	0	0	45.98	25.28	122	73	106	209	64	52	0.6	109.68	4	18	0	0	0	0	0	148	77	女	5	12	101	5	241	0	0	0	0	0	1	1	0	0	0	0	0	0	0	0	0
0	19	0	0	0	0	0	0	0	64.09	20.52	131	72	96	210	119	56	0.7	91.8	4	26	0	0	0	0	1	151	71	女	4	16	164	6	205	0	0	0	0	0	1	1	0	0	0	0	0	0	0	0	0
0	26	0	0	0	0	0	0	0	57.93	22.48	93	61	87	159	69	44	1	82.64	6	22	1	0	0	0	0	114	61	男	4	17	78	6	167	0	0	0	0	1	1	1	0	0	0	0	0	0	0	0	0
0	19	0	9	9	0	0	0	0	52.95	25.29	113	59	77	158	66	65	0.7	99.27	3	25	0	0	0	0	0	140	71	女	4	15	110	5	194	0	0	0	0	0	1	1	0	0	0	0	0	0	0	0	0
0	21	0	9	9	0	0	0	0	66.01	24.72	105	59	102	211	77	60	0.7	90.57	7	24	0	0	0	0	0	133	67	女	4	15	165	6	301	0	0	0	0	0	1	1	0	0	0	0	0	0	0	0	0
0	16	0	0	0	0	0	0	0	55.01	21.2	106	59	97	204	132	48	0.6	102.94	4	23	0	0	0	0	0	115	61	女	4	22	85	6	190	0	0	0	0	0	1	1	0	0	0	0	0	0	0	0	0
0	10	0	0	0	0	0	0	0	42.08	29.85	101	59	76	140	99	33	0.8	91.17	7	17	0	1	0	0	0	129	64	女	4	13	148	5	251	0	0	0	0	0	1	0	0	0	0	0	0	0	0	0	0
0	21	0	9	9	0	0	0	0	67.08	30.06	115	63	90	226	63	70	0.7	89.89	7	19	0	1	1	0	0	116	60	女	5	18	111	6	233	0	0	1	0	0	1	0	0	0	0	0	0	0	0	0	0
0	19	0	0	0	0	0	0	0	53.91	22.72	138	73	94	241	44	63	1.4	56.59	6	21	1	0	0	0	0	134	67	男	4	20	101	5	178	0	0	0	0	0	1	1	0	0	0	0	0	0	0	0	0
0	44	0	9	9	0	0	0	0	54.96	21.37	93	60	86	165	95	37	0.6	102.97	5	38	0	0	0	0	0	116	66	女	4	10	105	6	158	0	0	0	0	1	1	1	0	0	0	0	0	0	0	0	0
0	12	0	0	0	0	0	0	0	36.97	20.06	88	53	87	162	126	42	0.9	81.96	5	16	0	0	0	0	0	100	54	女	4	10	84	6	128	0	0	0	0	0	1	1	0	0	0	0	0	0	0	0	0
0	96	0	9	9	0	0	0	0	54.09	26.24	115	74	111	266	68	72	0.6	103.6	5	33	0	0	0	1	0	146	70	女	4	25	225	6	223	0	0	0	0	0	0	1	0	0	0	0	0	0	0	0	0
0	18	0	0	0	0	0	0	0	47.02	22.51	121	77	82	172	71	52	0.7	103.49	4	26	0	0	0	0	0	146	85	女	4	10	120	6	183	0	0	0	0	0	1	1	0	0	0	0	0	0	0	0	0
0	22	0	0	0	0	0	0	0	55.02	24.74	120	73	81	139	125	42	0.8	100.55	5	22	1	0	0	0	0	156	79	男	4	12	58	5	183	0	0	0	0	1	1	1	0	0	0	0	0	0	0	0	0
0	17	0	0	0	0	0	0	0	42.01	36.78	101	53	83	180	84	48	0.7	107.2	4	15	0	1	0	0	0	126	62	女	4	10	100	5	219	0	0	0	0	0	1	0	0	0	0	0	0	0	0	0	0
0	15	0	0	0	0	0	0	0	51.03	20.78	160	88	125	247	49	77	0.6	105.85	5	18	0	0	1	1	0	184	95	女	5	15		7	230	0	0	0	0	0	0	1	0	0	0	0	0	0	0	0	0
0	17	0	0	0	0	0	0	0	49.94	27.45	117	74	100	203	101	65	1	65.88	6	25	0	1	0	0	0	131	70	女	5	20	153	6	291	0	0	0	0	0	1	0	0	0	0	0	0	0	0	0	0
0	16	0	0	0	0	0	0	0	54	22.88	110	67	78	186	76	52	0.97	88.13	6	20	1	0	0	0	1	112	65	男	4	18	134	5	181	0	0	0	0	1	1	1	0	0	0	0	0	0	0	0	0
0	26	0	9	9	0	0	0	0	58.04	27.25	132	81	84	201	97	54	1	82.57	5	22	1	1	0	0	1	163	83	男	4	15	91	6	204	0	0	0	0	0	1	0	0	0	0	0	0	0	0	0	0
0	14	0	9	9	0	0	0	0	53.04	23.47	112	70	81	181	121	52	1	85.52	4	16	1	0	0	0	0	141	77	男	4	12	90	5	180	0	0	0	0	1	1	1	0	0	0	0	0	0	0	0	0
0	13	0	0	0	0	0	0	0	61	22.94	116	63	91	201	66	75	0.7	93.81	4	18	0	0	0	0	0	128	66	女	5	11	61	5	202	0	0	0	0	0	1	1	0	0	0	0	0	0	0	0	0
0	19	0	0	0	0	0	0	0	56.01	21.93	148	81	83	158	68	54	0.8	82.67	8	25	0	0	1	0	0	180	72	女	4	13	132	6	216	0	0	0	0	1	1	1	0	0	0	0	0	0	0	0	0
0	22	0	0	0	0	0	0	0	54.07	29.78	110	68	92	190	39	51	1	84.91	7	27	1	1	0	0	0	135	63	男	4	13	74	6	225	0	0	0	0	0	1	0	0	0	0	0	0	0	0	0	0
0	23	0	0	0	0	0	0	0	65.1	21.33	117	61	83	232	110	65	1	78.58	6	26	1	0	0	0	0	127	69	男	4	10	140	5	188	0	0	0	0	0	1	1	0	0	0	0	0	0	0	0	0
0	27	0	0	0	0	0	0	0	60.95	30.64	142	81	96	212	90	53	0.7	93.85	7	22	0	1	1	0	0	168	87	女	4	15	167	6	250	0	0	1	0	0	1	0	0	0	0	0	0	0	0	0	0
0	117	0	9	9	0	0	0	0	59.09	24.94	121	67	94	219	172	57	0.8	80.91	8	92	0	0	1	0	0	144	69	女	4	15	169	6	171	0	0	1	0	0	1	1	0	0	0	0	0	0	0	0	0
0	13	0	9	9	0	0	0	0	60.08	18.2	97	63	89	244	68	69	0.8	80.35	5	27	0	0	0	0	0	110	60	女	5	18	103	6	198	0	0	0	0	0	1	1	0	0	0	0	0	0	0	0	0
0	28	0	0	0	0	0	0	0	60.98	22.5	101	56	127	197	93	47	0.7	93.83	4	20	0	0	0	1	0	117	65	女	5	16	227	7	225	0	0	0	0	0	0	1	0	0	0	0	0	0	0	0	0
0	14	0	0	0	0	0	0	0	54.98	20.53	96	50	80	173	60	44	0.7	97.87	5	18	0	0	0	0	0	108	61	女	4	12	134	5	196	0	0	0	0	0	1	1	0	0	0	0	0	0	0	0	0
0	16	0	9	9	0	0	0	0	69.02	20.06	100	66	84	172	72	52	0.9	86.83	6	19	1	0	0	0	0	131	68	男	4	25	105	6	210	0	0	0	0	0	1	1	0	0	0	0	0	0	0	0	0
0	20	0	9	9	0	0	0	0	61.95	23.86	150	77	89	196	52	61	1	80.34	6	20	1	0	1	0	0	172	78	男	4	21	79	6	193	0	0	1	0	0	1	1	0	0	0	0	0	0	0	0	0
0	19	0	0	0	0	0	0	0	56.98	26.61	99	59	88	193	69	82	0.7	96.5	4	23	0	0	0	0	0	126	64	女	4	10	88	6	225	0	0	0	0	0	1	1	0	0	0	0	0	0	0	0	0
0	24	0	0	0	0	0	0	0	40.05	24.54	110	64	97	198	206	48	1.1	83.5	6	50	1	0	0	0	0	121	68	男	5	14	122	6	208	0	0	0	0	0	1	1	0	0	0	0	0	0	0	0	0
0	29	0	0	0	0	0	0	0	68.03	24.35	129	79	80	239	129	64	1.1	68.6	7	26	1	0	1	0	0	175	75	男	4	17	51	6	206	0	0	1	0	0	1	1	0	0	0	0	0	0	0	0	0
0	16	0	9	9	0	0	0	0	60	21.48	141	83	65	175	63	57	1.2	65.33	6	22	1	0	1	0	0	180	89	男	4	14	57	5	199	0	0	0	0	1	1	1	0	0	0	0	0	0	0	0	0
0	18	0	0	0	0	0	0	0	53.01	22.28	112	73	97	191	106	49	0.7	99.23	4	20	0	0	0	0	0	112	63	女	4	11	146	6	175	0	0	0	0	1	1	1	0	0	0	0	0	0	0	0	0
0	26	0	0	0	0	0	0	0	63.93	27.89	156	76	83	250	117	59	0.8	78.2	7	26	0	1	1	0	0	178	84	女	5	15	83	6	218	0	0	1	0	0	1	0	0	0	0	0	0	0	0	0	0
0	183	0	0	0	0	0	0	0	48.96	27.28	105	61	98	213	130	37	0.7	102.09	6	117	0	1	0	0	0	111	58	女	4	8	151	5	169	0	0	0	0	1	1	0	0	0	0	0	0	0	0	0	0
0	27	0	0	0	0	0	0	0	72.91	24.16	148	83	92	205	82	84	1	56.06	4	36	0	0	1	0	0	168	89	女	5	18	104	6	227	0	0	1	0	0	1	1	0	0	0	0	0	0	0	0	0
0	11	0	0	0	0	0	0	0	61.02	16.78	97	57	75	132	62	46	0.7	93.8	5	17	0	0	0	0	0	101	56	女	4	9	126	6	222	0	0	0	0	1	1	1	0	0	0	0	0	0	0	0	0
0	11	0	0	0	0	0	0	0	36.07	24.52	112	66	79	142	61	55	1	96.35	7	20	1	0	0	0	0	107	62	男	5	15	65	5	177	0	0	0	0	0	1	1	0	0	0	0	0	0	0	0	0
0	20	0	0	0	0	0	0	0	53.02	24.87	133	86	92	176	85	39	0.9	97.16	5	23	1	0	0	0	0	164	85	男	4	14	102	6	182	0	0	0	0	1	1	1	0	0	0	0	0	0	0	0	0
0	14	0	0	0	0	0	0	0	49.08	25.14	107	56	98	154	47	62	0.6	107.31	5	20	0	0	1	0	0	116	58	女	5	15	148	6	189	0	0	1	0	0	1	1	0	0	0	0	0	0	0	0	0
0	24	0	0	0	0	0	0	0	66.03	24.87	123	81	93	189	73	45	1.1	69.57	7	21	1	0	0	0	0	182	84	男	5	13	130	6	183	0	0	0	0	1	1	1	0	0	0	0	0	0	0	0	0
0	19	0	9	9	0	0	0	0	59.09	26.32	159	84	84	176	89	60	1	81.97	8	28	1	0	1	0	0	188	79	男	4	20	155	5	260	0	0	0	0	0	1	1	0	0	0	0	0	0	0	0	0
0	23	0	9	9	0	0	0	0	54.06	27.34	109	73	83	113	127	27	1.2	68.12	5	26	1	1	0	0	0	157	76	男	4	10	81	6	222	0	0	0	0	0	1	0	0	0	0	0	0	0	0	0	0
0	13	0	0	0	0	0	0	0	60	17.48	122	76	77	208	40	71	0.6	99.39	4	18	0	0	1	0	0	138	70	女	4	9	84	6	187	0	0	1	0	0	1	1	0	0	0	0	0	0	0	0	0
0	18	0	9	9	0	0	0	0	60.99	21.2	131	73	94	224	62	50	0.7	93.82	4	20	0	0	0	0	1	139	62	女	4	11	126	6	196	0	0	0	0	0	1	1	0	0	0	0	0	0	0	0	0
0	21	0	9	9	0	0	0	0	67.93	24.3	124	76	88	228	149	51	0.7	89.35	7	20	0	0	0	0	0	141	75	女	4	13	134	6	216	0	0	0	0	0	1	1	0	0	0	0	0	0	0	0	0
0	13	0	0	0	0	0	0	0	46.96	22.36	107	65	72	261	135	43	0.8	88.1	5	25	0	0	0	0	0	110	58	女	5	12	97	5	196	0	0	0	0	0	1	1	0	0	0	0	0	0	0	0	0
0	13	0	9	9	0	0	0	0	51.05	24.81	113	66	94	135	65	47	0.6	105.84	4	17	0	0	0	0	0	121	70	女	4	11	87	6	209	0	0	0	0	0	1	1	0	0	0	0	0	0	0	0	0
0	18	0	0	0	0	0	0	0	35.09	26.21	110	66	101	188	57	57	0.6	118.39	5	23	0	0	0	0	0	109	65	女	5	13	103	6	228	0	0	0	0	0	1	1	0	0	0	0	0	0	0	0	0
0	17	0	0	0	0	0	0	0	59	23.78	141	80	82	213	35	74	0.6	100.09	4	18	0	0	1	0	0	160	80	女	5	16	146	6	180	0	0	1	0	0	1	1	0	0	0	0	0	0	0	0	0
0	130	0	0	0	0	0	0	0	67.96	23.29	153	89	79	165	53	55	0.7	89.34	6	98	0	0	1	0	0	170	96	女	4	13	187	6	194	0	0	1	1	1	1	1	0	0	0	0	0	0	0	0	0
0	28	0	0	0	0	0	0	0	52.95	24.99	134	84	217	196	96	58	0.7	99.27	4	21	0	0	0	1	0	152	85	女	4	12		10	240	0	0	0	0	0	0	1	0	0	0	0	0	0	0	0	0
0	30	0	9	0	0	0	0	0	44.01	21.53	101	64	93	204	89	34	1	91.12	8	26	1	0	0	1	0	127	57	男	4	14	236	6	224	0	0	0	0	0	0	1	0	0	0	0	0	0	0	0	0
0	29	0	0	0	0	0	0	0	62.98	25.12	125	71	85	153	82	52	1.1	71.08	5	26	1	0	1	0	0	166	70	男	4	18	83	6	194	0	0	1	0	0	1	1	0	0	0	0	0	0	0	0	0
0	16	0	0	0	0	0	0	0	60.07	20.95	136	74	85	187	62	68	0.9	92.46	6	26	1	0	0	0	1	173	65	男	5	12	92	6	206	0	0	0	0	0	1	1	0	0	0	0	0	0	0	0	0
0	20	0	0	0	0	0	0	0	69.04	22.76	102	55	83	276	153	40	0.6	93.27	5	22	0	0	0	0	0	131	56	女	4	16	118	6	225	0	0	0	0	0	1	1	0	0	0	0	0	0	0	0	0
0	19	0	0	0	0	0	0	0	55.02	22.94	83	60	96	269	136	61	0.8	83.25	8	18	0	0	0	0	0	106	61	女	4	8	114	6	175	0	0	0	1	0	1	1	0	0	0	0	0	0	0	0	0
0	21	0	9	9	0	0	0	0	61.99	28.2	104	69	82	220	59	53	0.5	104.07	4	21	0	1	0	0	0	123	63	女	4	13	145	6	242	0	0	0	0	0	1	0	0	0	0	0	0	0	0	0	0
0	16	0	9	9	0	0	0	0	64.07	26.26	135	84	99	224	90	66	0.7	91.81	6	22	0	0	0	0	0	159	85	女	5	11	133	6	232	0	0	0	0	0	1	1	0	0	0	0	0	0	0	0	0
0	34	0	0	0	0	0	0	0	65.99	25.27	101	59	89	170	157	31	1.1	69.59	7	30	1	0	0	0	1	127	58	男	5	12	81	6	198	0	0	0	0	0	1	1	0	0	0	0	0	0	0	0	0
0	63	0	0	0	0	0	0	0	34.94	34.33	112	63	96	270	261	47	0.8	115.78	8	33	1	1	0	0	0	145	74	男	4	12	114	5	158	0	0	0	0	0	1	0	0	0	0	0	0	0	0	0	0
0	21	0	9	9	0	0	0	0	46.96	25.4	127	64	83	221	138	64	1	89.26	5	21	1	0	1	0	1	156	67	男	4	17	80	5	169	0	0	1	0	0	1	1	0	0	0	0	0	0	0	0	0
0	25	0	9	9	0	0	0	0	63.01	20.88	93	56	87	208	62	95	0.6	97.31	4	26	0	0	0	0	0	124	62	女	4	10	174	6	175	0	0	0	0	0	1	1	0	0	0	0	0	0	0	0	0
0	18	0	0	0	0	0	0	0	57.08	21.64	100	45	85	149	67	64	0.7	96.43	4	23	0	0	0	0	0	131	55	女	4	15	179	6	197	0	0	0	1	0	1	1	0	0	0	0	0	0	0	0	0
0	11	0	9	9	0	0	0	0	49.03	24.87	100	61	98	154	56	47	0.6	107.35	5	14	0	0	0	0	0	117	59	女	4	18	72	5	182	0	0	0	0	0	1	1	0	0	0	0	0	0	0	0	0
0	14	0	0	0	0	0	0	0	64.01	24.99	113	73	92	167	51	70	1	79.18	6	15	1	0	0	0	1	137	72	男	5	14	160	6	195	0	0	0	0	0	1	1	0	0	0	0	0	0	0	0	0
0	18	0	0	0	0	0	0	0	61.02	26.53	112	59	80	256	165	43	1.1	72.06	6	21	1	0	0	0	0	145	70	男	5	14	130	6	215	0	0	0	0	0	1	1	0	0	0	0	0	0	0	0	0
0	19	0	0	0	0	0	0	0	57.03	19.12	110	59	87	236	52	106	0.8	82.09	4	31	0	0	0	0	0	117	57	女	4	20	89	6	216	0	0	0	0	1	1	1	0	0	0	0	0	0	0	0	0
0	19	0	9	9	0	0	0	0	48.97	32.42	116	66	90	180	86	48	0.7	102.09	7	23	0	1	0	0	0	140	70	女	4	13	117	6	242	0	0	0	0	0	1	0	0	0	0	0	0	0	0	0	0
0	26	0	0	0	0	0	0	0	76.01	21.17	112	69	94	176	49	65	0.8	71.84	5	21	0	0	1	0	0	146	69	女	4	16	191	6	212	0	0	1	0	0	1	1	0	0	0	0	0	0	0	0	0
0	15	0	9	9	0	0	0	0	64.07	21.79	146	88	84	227	81	55	0.7	99.68	3	32	1	0	1	0	0	168	83	男	5	9	81	6	253	0	0	0	0	0	1	1	0	0	0	0	0	0	0	0	0
0	37	0	0	0	0	0	0	0	53.06	23.5	103	71	78	220	123	52	0.6	104.36	4	33	0	0	0	0	0	120	64	女	4	12	101	6	165	0	0	0	0	0	1	1	0	0	0	0	0	0	0	0	0
0	21	0	9	9	0	0	0	0	61.96	21.17	122	53	94	137	50	47	0.6	98.03	5	20	0	0	0	0	0	146	56	女	5	11	193	5	163	0	0	0	0	0	1	1	0	0	0	0	0	0	0	0	0
0	20	0	0	0	0	0	0	0	57.97	23.52	110	56	102	234	222	53	0.6	100.82	3	16	0	0	0	1	1	142	59	女	5	14	172	7	244	0	0	0	0	0	0	1	0	0	0	0	0	0	0	0	0
0	6	0	0	0	0	0	0	0	35.97	19.11	81	50	293	151	59	47	0.7	111.85	5	15	0	0	0	1	0	95	53	女	5	15	109	6	279	0	0	0	1	0	0	1	0	0	0	0	0	0	0	0	0
0	17	0	0	0	0	0	0	0	61.98	23.61	133	79	77	166	58	41	0.9	91.23	6	24	1	0	0	0	0	172	77	男	4	13	151	5	231	0	0	0	0	0	1	1	0	0	0	0	0	0	0	0	0
0	20	0	0	0	0	0	0	0	69.07	19.7	108	57	91	220	68	73	0.8	75.43	5	22	0	0	0	0	0	134	67	女	5	19	162	6	179	0	0	0	0	1	1	1	0	0	0	0	0	0	0	0	0
0	17	0	0	0	0	0	0	0	55.02	27.47	130	78	99	227	95	56	0.5	109.29	7	19	0	1	0	0	0	153	67	女	4	14	171	6	222	0	0	0	1	0	1	0	0	0	0	0	0	0	0	0	0
0	18	0	0	0	0	0	0	0	56.97	19.94	101	55	74	196	39	68	0.7	96.51	5	21	0	0	0	0	0	115	60	女	4	10	150	6	187	0	0	0	0	0	1	1	0	0	0	0	0	0	0	0	0
0	22	0	0	0	0	0	0	0	61.05	18.48	155	73	102	193	86	78	0.7	93.78	5	23	0	0	1	1	0	184	84	女	5	11	222	5	215	0	0	0	0	0	0	1	0	0	0	0	0	0	0	0	0
0	23	0	0	0	0	0	0	0	57.93	23.09	132	84	87	180	125	27	0.8	98.52	11	28	1	0	1	0	1	150	76	男	4	17	172	6	191	0	0	1	0	1	1	1	0	0	0	0	0	0	0	0	0
0	22	0	9	9	0	0	0	0	33.98	24.9	105	51	83	201	134	41	0.9	111.06	8	17	1	0	0	0	0	121	60	男	5	19	96	5	97	0	0	0	0	0	1	1	0	0	0	0	0	0	0	0	0
0	17	0	9	9	0	0	0	0	69.1	23.28	110	65	86	182	69	42	1	57.58	4	19	0	0	0	0	0	133	68	女	4	12	124	6	242	0	0	0	0	0	1	1	0	0	0	0	0	0	0	0	0
0	29	0	0	0	0	0	0	0	76.1	22.81	105	63	93	141	181	47	1.1	64.82	6	32	1	0	0	0	0	132	63	男	5	20	95	6	227	0	0	0	0	0	1	1	0	0	0	0	0	0	0	0	0
0	23	0	0	0	0	0	0	0	50.02	26.31	114	54	90	223	95	69	0.9	74.78	7	21	0	0	0	0	0	137	58	女	4	15	130	5	184	0	0	0	0	1	1	1	0	0	0	0	0	0	0	0	0
0	17	0	0	0	0	0	0	0	63.07	27.15	115	72	94	194	103	36	0.7	92.46	6	19	0	1	0	0	0	148	70	女	4	11	113	6	253	0	0	0	0	0	1	0	0	0	0	0	0	0	0	0	0
0	28	0	0	0	0	0	0	0	56.02	26.56	141	83	79	172	87	52	0.7	97.15	6	26	0	0	1	0	0	163	89	女	4	8	133	6	194	0	0	1	0	0	1	1	0	0	0	0	0	0	0	0	0
0	13	0	0	0	0	0	0	0	82.09	23.13	137	74	85	207	110	52	0.6	85.1	5	19	0	0	0	0	0	147	68	女	4	14	82	6	284	0	0	0	0	0	1	1	0	0	0	0	0	0	0	0	0
0	36	0	0	0	0	0	0	0	54.06	25.77	126	78	82	247	92	75	0.7	98.5	5	37	0	0	1	0	0	145	65	女	5	10	112	6	165	0	0	1	0	1	1	1	0	0	0	0	0	0	0	0	0
0	48	0	9	9	0	0	0	0	47.93	24.25	126	81	79	129	134	31	0.9	100.69	8	43	1	0	0	0	0	140	77	男	4	17	98	6	152	0	0	0	0	1	1	1	0	0	0	0	0	0	0	0	0
0	22	0	0	0	0	0	0	0	59.08	23.09	102	64	80	289	89	60	0.6	100.04	5	21	0	0	0	0	0	124	60	女	4	18	136	6	190	0	0	0	0	0	1	1	0	0	0	0	0	0	0	0	0
0	23	0	0	0	0	0	0	0	74.02	16.83	110	50	104	223	146	51	1.1	65.77	7	19	1	0	0	0	0	135	47	男	5	14	147	6	234	0	0	0	0	0	1	1	0	0	0	0	0	0	0	0	0
0	12	0	9	9	0	0	0	0	49.98	24.84	113	62	89	196	50	59	0.6	106.64	6	17	0	0	0	0	0	125	65	女	4	16	102	5	212	0	0	0	0	0	1	1	0	0	0	0	0	0	0	0	0
0	24	0	0	0	0	0	0	0	61.01	24.32	131	78	106	266	103	77	1.5	49.53	7	21	1	0	1	0	1	159	72	男	5	23	45	6	245	0	0	1	0	0	1	1	0	0	0	0	0	0	0	0	0
0	36	0	0	0	0	0	0	0	57.96	30.32	91	57	90	161	101	42	0.7	95.84	5	25	0	1	0	0	0	114	53	女	4	11	94	6	235	0	0	0	0	0	1	0	0	0	0	0	0	0	0	0	0
0	12	0	0	0	0	0	0	0	45.07	23.69	98	68	92	175	94	62	0.6	110.38	5	16	0	0	0	0	1	108	61	女	4	13	160	6	194	0	0	0	0	0	1	1	0	0	0	0	0	0	0	0	0
0	21	0	0	0	0	0	0	0	59.97	24.29	110	70	76	189	94	48	1	81.46	5	22	1	0	0	0	0	135	71	男	4	13	95	5	219	0	0	0	0	0	1	1	0	0	0	0	0	0	0	0	0
0	18	0	0	0	0	0	0	0	52.99	23.58	101	58	96	139	155	35	0.7	99.25	7	20	0	0	0	0	0	121	57	女	4	16	142	6	209	0	0	0	0	0	1	1	0	0	0	0	0	0	0	0	0
0	45	0	9	9	0	0	0	0	54.02	24.8	117	76	79	191	206	41	1.1	75.69	7	44	1	0	0	0	0	147	83	男	5	14	92	6	165	0	0	0	0	0	1	1	0	0	0	0	0	0	0	0	0
0	19	0	0	0	0	0	0	0	51.98	17.35	121	78	100	225	108	58	0.9	73.76	6	23	0	0	1	0	0	149	73	女	5	21	103	6	205	0	0	1	0	1	1	1	0	0	0	0	0	0	0	0	0
0	11	0	0	0	0	0	0	0	47.01	24.03	117	73	91	154	48	51	0.7	103.5	5	21	0	0	0	0	0	127	64	女	4	12	75	5	231	0	0	0	0	0	1	1	0	0	0	0	0	0	0	0	0
0	26	0	0	0	0	0	0	0	48.96	22.52	107	65	89	173	74	50	0.7	102.09	6	19	0	0	0	0	0	128	61	女	4	13	107	5	141	0	0	0	0	0	1	1	0	0	0	0	0	0	0	0	0
0	25	0	0	0	0	0	0	0	66.02	25.06	164	98	86	269	224	53	0.9	66.83	5	18	0	0	1	0	0	168	76	女	4	14	95	6	202	0	0	0	0	0	1	1	0	0	0	0	0	0	0	0	0
0	18	0	9	9	0	0	0	0	61.92	23.23	102	56	85	220	63	73	0.7	93.21	6	29	0	0	0	0	0	135	59	女	4	15	94	6	245	0	0	0	0	1	1	1	0	0	0	0	0	0	0	0	0
0	20	0	0	0	0	0	0	0	45.98	23.37	92	55	94	171	249	29	0.8	107.15	7	20	1	0	0	0	1	102	57	男	4	10	104	5	149	0	0	0	0	1	1	1	0	0	0	0	0	0	0	0	0
0	30	0	0	0	0	0	0	0	70.04	22.17	149	78	96	206	197	44	0.9	86.21	6	25	1	0	1	0	0	179	71	男	5	13	159	6	186	0	0	1	0	0	1	1	0	0	0	0	0	0	0	0	0
0	25	0	0	0	0	0	0	0	49.95	23.03	106	62	92	163	81	52	0.7	101.39	6	18	0	0	0	0	0	122	64	女	4	9	141	5	152	0	0	0	0	0	1	1	0	0	0	0	0	0	0	0	0
0	21	0	0	0	0	0	0	0	63.97	27.3	127	64	91	194	68	52	0.7	91.88	4	24	0	1	1	0	0	139	68	女	4	15	152	6	250	0	0	1	0	0	1	0	0	0	0	0	0	0	0	0	0
0	29	0	9	9	0	0	0	0	63.03	25.3	146	83	97	210	110	53	0.7	92.49	5	26	0	0	1	0	0	162	82	女	5	14	126	6	194	0	0	0	0	0	1	1	0	0	0	0	0	0	0	0	0
0	20	0	0	0	0	0	0	0	78.96	19.86	109	55	95	238	120	55	0.8	70.37	6	25	0	0	1	0	1	143	63	女	4	13	144	6	232	0	0	1	0	0	1	1	0	0	0	0	0	0	0	0	0
0	18	0	0	0	0	0	0	0	37.02	25.69	95	53	91	162	43	56	0.7	111.03	4	20	0	0	0	0	0	109	56	女	4	11	127	5	170	0	0	0	0	0	1	1	0	0	0	0	0	0	0	0	0
0	28	0	9	9	0	0	0	0	60.02	20.85	101	72	82	188	39	99	1	81.43	4	30	1	0	0	0	0	123	64	男	5	21	60	6	162	0	0	0	0	1	1	1	0	0	0	0	0	0	0	0	0
0	23	0	0	0	0	0	0	0	69.02	22.17	130	73	89	198	105	50	0.9	86.83	7	23	1	0	0	0	0	168	73	男	4	15	84	5	202	0	0	0	0	0	1	1	0	0	0	0	0	0	0	0	0
0	19	0	0	0	0	0	0	0	49.05	25.89	115	73	95	202	93	53	0.7	102.03	4	23	0	0	0	1	0	144	65	女	4	15	100		275	0	0	0	0	0	0	1	0	0	0	0	0	0	0	0	0
0	32	0	0	0	0	0	0	0	60.98	30.81	116	68	96	246	105	34	0.9	91.87	9	24	1	1	0	0	0	149	71	男	4	17	184	6	248	0	0	0	0	1	1	0	0	0	0	0	0	0	0	0	0
0	16	0	9	9	0	0	0	0	66	27.31	110	63	74	158	61	48	0.6	95.29	4	20	0	1	0	0	0	136	65	女	4	9	126	6	265	0	0	0	0	0	1	0	0	0	0	0	0	0	0	0	0
0	55	0	0	0	0	0	0	0	43.02	27.02	119	71	89	147	104	44	0.9	104.23	4	43	1	1	0	0	0	138	68	男	4	9	105	6	157	0	0	0	0	1	1	0	0	0	0	0	0	0	0	0	0
0	12	0	0	0	0	0	0	0	52.99	24.48	101	56	91	186	133	55	0.7	99.24	5	19	0	0	0	0	0	125	58	女	4	10	125	4	223	0	0	0	0	0	1	1	0	0	0	0	0	0	0	0	0
0	26	0	0	0	0	0	0	0	60.07	28.97	120	68	98	199	95	41	1	81.4	8	14	1	1	0	0	0	153	74	男	5	17	141	6	186	0	0	0	0	0	1	0	0	0	0	0	0	0	0	0	0
0	22	0	0	0	0	0	0	0	39.94	33.29	94	55	90	183	92	49	0.7	108.77	7	21	0	1	0	1	0	100	57	女	4	11	204	5	304	0	0	0	0	0	0	0	0	0	0	0	0	0	0	0	0
0	36	0	0	0	0	0	0	0	62.08	28.83	111	68	87	262	134	37	0.8	79.22	9	27	0	1	0	0	0	132	74	女	4	11	188	6	212	0	0	0	0	0	1	0	0	0	0	0	0	0	0	0	0
0	9	0	0	0	0	0	0	0	52.02	22.88	139	81	90	201	132	54	0.7	99.92	7	13	0	0	1	1	0	151	77	女	5	14	214	6	270	0	0	1	0	0	0	1	0	0	0	0	0	0	0	0	0
0	43	0	0	0	0	0	0	0	59.04	26.72	157	92	91	180	95	41	0.9	93.13	6	30	1	0	1	0	1	215	91	男	5	13	140	5	174	0	0	1	0	1	1	1	0	0	0	0	0	0	0	0	0
0	26	0	0	0	0	0	0	0	52	18.79	123	72	92	157	126	61	0.8	85.04	5	25	0	0	0	1	0	117	62	女	4	11		6	224	0	0	0	0	0	0	1	0	0	0	0	0	0	0	0	0
0	13	0	0	0	0	0	0	0	38.98	19.13	99	67	83	177	61	61	0.9	80.82	5	18	0	0	0	0	0	108	61	女	4	9	101	5	150	0	0	0	0	0	1	1	0	0	0	0	0	0	0	0	0
0	28	0	9	9	0	0	0	0	45.95	27.45	134	69	92	223	124	46	1	89.89	8	20	1	1	0	0	0	143	70	男	4	16	68	5	174	0	0	0	0	0	1	0	0	0	0	0	0	0	0	0	0
0	25	0	0	0	0	0	0	0	56.95	24.88	104	65	109	189	126	51	1	83.21	6	23	1	0	0	0	1	116	63	男	5	16	142	6	264	0	0	0	0	0	1	1	0	0	0	0	0	0	0	0	0
0	20	0	0	0	0	0	0	0	56.1	22.57	107	59	86	208	45	80	0.5	108.47	4	20	0	0	0	0	0	122	65	女	5	14	109	6	164	0	0	0	0	0	1	1	0	0	0	0	0	0	0	0	0
0	43	0	0	0	0	0	0	0	62.04	28.23	109	70	93	257	57	44	0.8	79.25	7	31	0	1	1	0	1	133	70	女	4	20	112	6	226	0	0	1	0	0	1	0	0	0	0	0	0	0	0	0	0
0	18	0	0	0	0	0	0	0	60.99	24.57	106	56	89	166	95	40	0.8	79.83	8	24	0	0	0	0	1	147	59	女	4	13	82	6	228	0	0	0	0	0	1	1	0	0	0	0	0	0	0	0	0
0	21	0	9	9	0	0	0	0	57.03	24.58	105	59	101	165	52	31	0.6	101.48	5	19	0	0	0	0	0	134	55	女	5	18	117	6	261	0	0	0	0	0	1	1	0	0	0	0	0	0	0	0	0
0	34	0	9	9	0	0	0	0	52.94	22.59	119	67	104	213	109	49	1.5	52.42	7	26	1	0	0	1	0	163	69	男	5	16	201	6	199	0	0	0	1	0	0	1	0	0	0	0	0	0	0	0	0
0	15	0	9	9	0	0	0	0	52.97	20.4	99	61	83	186	142	40	0.7	99.26	5	17	0	0	0	0	0	123	56	女	4	16	83	5	160	0	0	0	0	0	1	1	0	0	0	0	0	0	0	0	0
0	231	0	0	0	0	0	0	0	66.01	20.2	128	75	87	166	81	33	0.9	88.68	5	153	1	0	0	0	0	141	78	男	4	15	110	6	170	0	0	0	0	1	1	1	0	0	0	0	0	0	0	0	0
0	19	0	0	0	0	0	0	0	65	22.33	110	60	76	225	87	73	0.8	77.62	5	29	0	0	0	0	0	132	63	女	5	14	97	5	228	0	0	0	0	0	1	1	0	0	0	0	0	0	0	0	0
0	12	0	0	0	0	0	0	0	36.05	25.64	114	64	84	237	133	58	0.9	82.49	5	22	0	0	0	0	0	127	65	女	5	11	90	6	193	0	0	0	0	0	1	1	0	0	0	0	0	0	0	0	0
0	18	0	0	0	0	0	0	0	68.97	19.61	164	85	194	157	106	58	0.5	99.09	8	17	0	0	1	1	0	189	94	女	4	15		9	298	0	0	0	0	0	0	1	0	0	0	0	0	0	0	0	0
0	34	0	0	0	0	0	0	0	56.1	26.2	147	92	88	306	97	40	1.1	74.59	5	25	1	0	1	0	0	160	81	男	4	14	138	5	191	0	0	0	0	0	1	1	0	0	0	0	0	0	0	0	0
0	8	0	0	0	0	0	0	0	35	22.39	72	55	87	187	64	59	0.6	118.47	4	19	0	0	0	0	1	88	48	女	5	10	107	5	203	0	0	0	0	0	1	1	0	0	0	0	0	0	0	0	0
0	26	0	0	0	0	0	0	0	59.96	24.04	126	76	95	185	136	37	1	81.46	5	33	1	0	0	0	1	140	74	男	4	16	114	6	212	0	0	0	0	0	1	1	0	0	0	0	0	0	0	0	0
0	25	0	0	0	0	0	0	0	62.03	20.48	101	58	80	187	39	85	0.7	93.14	5	32	0	0	0	0	0	112	61	女	4	10	76	5	193	0	0	0	0	0	1	1	0	0	0	0	0	0	0	0	0
0	12	0	0	0	0	0	0	0	53.11	22.67	112	76	100	273	67	81	0.8	84.38	7	24	0	0	0	0	0	139	71	女	5	22	99	6	305	0	0	0	0	0	1	1	0	0	0	0	0	0	0	0	0
0	24	0	0	0	0	0	0	0	59.98	29.52	135	76	79	217	81	73	0.8	80.4	6	26	0	1	0	0	0	181	76	女	4	15	91	6	258	0	0	0	0	0	1	0	0	0	0	0	0	0	0	0	0
0	24	0	0	0	0	0	0	0	60.95	21.81	127	75	92	257	123	89	0.7	93.85	5	40	0	0	0	0	0	147	74	女	5	17	103	6	219	0	0	0	0	0	1	1	0	0	0	0	0	0	0	0	0
0	45	0	0	0	0	0	0	0	60	24.32	101	67	81	175	49	67	1	81.44	6	42	1	0	0	0	1	124	75	男	4	21	106	6	204	0	0	0	0	1	1	1	0	0	0	0	0	0	0	0	0
0	22	0	0	0	0	0	0	0	55.93	25.52	127	58	97	249	104	60	0.8	82.72	7	17	0	0	1	0	0	155	54	女	4	17	188	6	189	0	0	1	0	0	1	1	0	0	0	0	0	0	0	0	0
0	9	0	0	0	0	0	0	0	22.91	19.59	134	68	65	160	81	50	1	105.68	8	17	1	0	0	1	0	127	66	男	4	11	200	6	214	0	0	0	0	0	0	1	0	0	0	0	0	0	0	0	0
0	33	0	0	0	0	0	0	0	63.94	22.98	122	71	79	217	72	61	0.7	91.9	4	31	0	0	0	0	0	138	67	女	5	9	102	5	176	0	0	0	0	0	1	1	0	0	0	0	0	0	0	0	0
0	12	0	0	0	0	0	0	0	46.96	23.09	116	70	82	151	49	62	0.7	103.54	4	17	0	0	0	0	0	135	72	女	5	11	123	5	175	0	0	0	0	0	1	1	0	0	0	0	0	0	0	0	0
0	14	0	0	0	0	0	0	0	57.99	22.95	153	97	93	215	64	59	1.3	60.15	6	24	1	0	1	0	0	176	94	男	5	13	112	5	223	0	0	1	0	0	1	1	0	0	0	0	0	0	0	0	0
0	38	0	9	9	0	0	0	0	54.96	27.48	110	59	87	185	32	68	0.8	83.29	7	34	0	1	0	0	0	130	63	女	4	12	86	6	200	0	0	0	0	1	1	0	0	0	0	0	0	0	0	0	0
0	27	0	0	0	0	0	0	0	51.03	24.46	122	77	114	206	69	56	1.1	77.3	6	20	1	0	0	1	0	137	72	男	5	11	161	7	227	0	0	0	0	0	0	1	0	0	0	0	0	0	0	0	0
0	14	0	0	0	0	0	0	0	56.06	23.14	121	48	79	197	140	30	0.7	97.13	5	18	0	0	0	0	0	127	52	女	4	11	125	5	227	0	0	0	0	0	1	1	0	0	0	0	0	0	0	0	0
0	16	0	0	0	0	0	0	0	58.99	23.52	116	65	87	206	68	81	0.8	80.96	4	16	0	0	0	0	0	147	74	女	4	12	102	5	191	0	0	0	0	0	1	1	0	0	0	0	0	0	0	0	0
0	18	0	0	0	0	0	0	0	50.95	30.46	105	66	86	186	90	53	0.8	85.67	6	15	0	1	0	0	0	131	68	女	4	16	93	5	231	0	0	0	0	0	1	0	0	0	0	0	0	0	0	0	0
0	22	0	0	0	0	0	0	0	55.92	22.57	98	60	82	151	90	34	1	83.81	6	18	1	0	0	0	0	128	62	男	4	19	76	6	182	0	0	0	0	1	1	1	0	0	0	0	0	0	0	0	0
0	29	0	9	9	0	0	0	0	79.91	21.09	134	74	90	163	63	48	0.8	84.42	6	29	1	0	0	0	0	168	71	男	5	12	98	6	223	0	0	0	0	0	1	1	0	0	0	0	0	0	0	0	0
0	9	0	0	0	0	0	0	0	49.1	20.71	109	63	75	189	112	58	0.7	101.99	4	16	0	0	0	0	1	122	60	女	4	17	60	5	202	0	0	0	0	0	1	1	0	0	0	0	0	0	0	0	0
0	18	0	9	9	0	0	0	0	55.02	20	113	64	100	176	65	62	0.7	97.84	5	14	0	0	1	0	0	144	71	女	4	8	180	6	255	0	0	1	0	0	1	1	0	0	0	0	0	0	0	0	0
0	12	0	0	0	0	0	0	0	57.94	20.32	133	84	72	138	55	54	0.9	93.86	7	20	1	0	1	0	0	163	80	男	4	14	106	6	216	0	0	1	0	0	1	1	0	0	0	0	0	0	0	0	0
0	25	0	0	0	0	0	0	0	72.05	26.33	128	84	83	154	146	30	1.1	66.69	5	22	1	0	0	0	1	169	79	男	4	18	146	6	260	0	0	0	0	0	1	1	0	0	0	0	0	0	0	0	0
0	28	0	0	0	0	0	0	0	46	21.69	88	55	88	208	42	117	0.7	104.24	5	23	0	0	0	0	1	105	55	女	4	9	89	5	148	0	0	0	0	0	1	1	0	0	0	0	0	0	0	0	0
0	25	0	9	9	0	0	0	0	62.94	23.59	152	84	141	227	109	43	0.9	90.62	4	22	1	0	1	1	1	163	75	男	4	14	130	5	276	0	0	0	0	0	0	1	0	0	0	0	0	0	0	0	0
0	14	0	9	9	0	0	0	0	58.02	21.9	109	63	86	212	249	40	0.8	81.52	6	20	0	0	0	0	0	136	70	女	4	10	102	6	225	0	0	0	0	0	1	1	0	0	0	0	0	0	0	0	0
0	102	0	0	0	0	0	0	0	51.94	27.27	86	53	89	215	52	43	0.6	105.18	4	39	0	1	0	0	0	108	62	女	4	10	99	5	167	0	0	0	0	1	1	0	0	0	0	0	0	0	0	0	0
0	30	0	0	0	0	0	0	0	56.93	25.33	101	65	79	205	58	64	0.6	101.56	5	24	0	0	0	0	0	135	73	女	4	15	109	5	189	0	0	0	0	1	1	1	0	0	0	0	0	0	0	0	0
0	97	0	0	0	0	0	0	0	52.99	20.72	125	74	95	288	218	51	0.8	84.45	5	56	0	0	0	0	0	144	79	女	5	13	103	5	92	0	0	0	0	0	1	1	0	0	0	0	0	0	0	0	0
0	21	0	0	0	0	0	0	0	52.99	24.36	91	53	79	197	49	57	0.8	84.45	5	22	0	0	0	0	0	103	53	女	4	17	80	5	205	0	0	0	0	0	1	1	0	0	0	0	0	0	0	0	0
0	17	0	0	0	0	0	0	0	47.07	23.84	84	54	79	178	65	49	0.7	103.46	4	20	0	0	0	0	0	93	56	女	4	18	76	5	179	0	0	0	0	0	1	1	0	0	0	0	0	0	0	0	0
0	11	0	0	0	0	0	0	0	44.05	21.97	122	81	85	208	57	74	0.7	105.68	4	16	0	0	0	0	0	154	75	女	4	12	111	6	168	0	0	0	0	0	1	1	0	0	0	0	0	0	0	0	0
0	20	0	0	0	0	0	0	0	65	23.66	111	70	96	193	78	38	0.7	91.21	5	23	0	0	0	0	0	135	67	女	4	15	146	6	232	0	0	0	0	0	1	1	0	0	0	0	0	0	0	0	0
0	58	0	0	0	0	0	0	0	58.99	25.91	119	69	77	174	74	48	1.2	65.8	9	37	1	0	0	0	0	123	77	男	4	15	83	6	182	0	0	0	0	0	1	1	0	0	0	0	0	0	0	0	0
0	15	0	0	0	0	0	0	0	49	23.48	98	53	81	145	71	53	0.7	102.06	3	20	0	0	0	0	0	120	62	女	4	8	77	6	189	0	0	0	0	0	1	1	0	0	0	0	0	0	0	0	0
0	26	0	0	0	0	0	0	0	44.99	38.32	128	78	220	208	128	50	0.6	110.44	4	19	0	1	0	1	0	164	76	女	4	10	346	10	331	0	0	0	0	1	0	0	0	0	0	0	0	0	0	0	0
0	16	0	0	0	0	0	0	0	38.02	21.9	105	63	68	162	42	64	1	95.04	6	29	1	0	0	0	0	115	66	男	4	9	69	5	188	0	0	0	0	0	1	1	0	0	0	0	0	0	0	0	0
0	27	0	0	0	0	0	0	0	54.1	27.77	128	71	91	290	106	67	0.9	72.67	5	28	0	1	0	0	1	149	73	女	4	14	72	6	207	0	0	0	0	1	1	0	0	0	0	0	0	0	0	0	0
0	25	0	0	0	0	0	0	0	50.94	21.62	116	69	90	218	775	31	0.7	100.68	4	35	0	0	0	0	1	129	63	女	5	10	46	5	171	0	0	0	0	1	1	1	0	0	0	0	0	0	0	0	0
0	12	0	0	0	0	0	0	0	46	23.41	101	51	87	117	96	32	0.5	116.44	4	21	0	0	0	0	0	121	56	女	4	11	98	6	222	0	0	0	0	0	1	1	0	0	0	0	0	0	0	0	0
0	35	0	0	0	0	0	0	0	71.01	23.02	156	78	83	258	61	73	1	75.38	8	37	1	0	1	0	0	195	69	男	5	12	121	6	192	0	0	0	0	0	1	1	0	0	0	0	0	0	0	0	0
0	35	0	0	0	0	0	0	0	52.03	25.17	121	68	86	187	135	40	0.8	102.69	7	37	1	0	0	0	0	162	79	男	4	13	106	6	184	0	0	0	0	0	1	1	0	0	0	0	0	0	0	0	0
0	13	0	0	0	0	0	0	0	56.04	21.06	107	59	87	197	36	82	0.7	97.14	4	16	0	0	0	0	0	112	55	女	5	12	97	6	174	0	0	0	0	0	1	1	0	0	0	0	0	0	0	0	0
0	20	0	0	0	0	0	0	0	58.06	25.52	126	75	111	214	82	48	1.1	73.58	6	25	1	0	0	1	0	150	76	男	5	16		6	270	0	0	0	0	0	0	1	0	0	0	0	0	0	0	0	0
0	34	0	0	0	0	0	0	0	59.06	23.63	138	78	102	310	116	51	0.6	100.05	4	20	0	0	1	1	0	152	84	女	4	13	170	6	270	0	0	1	0	0	0	1	0	0	0	0	0	0	0	0	0
0	20	0	0	0	0	0	0	0	46	26.49	131	75	84	194	150	42	0.9	102.07	8	23	1	0	0	0	0	134	75	男	4	19	53	5	184	0	0	0	0	0	1	1	0	0	0	0	0	0	0	0	0
0	11	0	0	0	0	0	0	0	58.08	25.48	129	80	92	213	152	40	0.9	70.67	4	23	0	0	0	0	0	158	88	女	4	13	134	5	298	0	0	0	0	0	1	1	0	0	0	0	0	0	0	0	0
0	27	0	9	9	0	0	0	0	60.97	27.81	113	58	86	138	48	49	0.9	69.25	5	21	0	1	0	0	0	145	46	女	4	11	162	5	213	0	0	0	0	0	1	0	0	0	0	0	0	0	0	0	0
0	41	0	0	0	0	0	0	0	61.98	25.47	126	75	94	210	105	42	0.8	79.28	6	34	0	0	0	0	0	133	74	女	4	10	123	6	208	0	0	0	0	0	1	1	0	0	0	0	0	0	0	0	0
0	89	0	0	0	0	0	0	0	36.02	16.82	105	61	78	142	88	76	0.7	111.81	4	73	0	0	0	0	0	116	63	女	4	8	124	5	76	0	0	0	0	1	1	1	0	0	0	0	0	0	0	0	0
0	19	0	0	0	0	0	0	0	59.05	20.92	126	66	78	221	74	68	0.6	100.06	6	22	0	0	1	0	0	137	70	女	4	14	91	6	197	0	0	1	0	0	1	1	0	0	0	0	0	0	0	0	0
0	17	0	0	0	0	0	0	0	58.93	24.57	102	67	86	183	60	42	1.1	73.13	6	21	1	0	0	0	0	115	65	男	4	13	84	5	234	0	0	0	0	0	1	1	0	0	0	0	0	0	0	0	0
0	19	0	0	0	0	0	0	0	50.99	22.01	97	58	91	154	70	47	0.6	105.88	5	20	0	0	0	0	0	116	62	女	4	10	96	6	179	0	0	0	0	0	1	1	0	0	0	0	0	0	0	0	0
0	14	0	0	0	0	0	0	0	48.94	26.06	126	72	93	165	57	42	0.6	107.42	6	22	0	0	0	0	0	139	75	女	4	14	88	6	242	0	0	0	0	0	1	1	0	0	0	0	0	0	0	0	0
0	20	0	0	0	0	0	0	0	54.03	25.6	114	48	97	163	47	65	0.7	98.52	5	23	0	0	1	0	0	168	63	女	4	11	167	5	211	0	0	1	0	0	1	1	0	0	0	0	0	0	0	0	0
0	9	0	0	0	0	0	0	0	34.05	23.56	104	65	85	152	55	53	1	97.73	8	16	1	0	0	0	0	115	62	男	5	11	74	5	172	0	0	0	0	0	1	1	0	0	0	0	0	0	0	0	0
0	20	0	9	9	0	0	0	0	73.02	26.29	121	71	92	178	146	39	0.9	84.42	7	22	1	0	0	0	0	153	68	男	5	20	114	6	246	0	0	0	0	0	1	1	0	0	0	0	0	0	0	0	0
0	34	0	0	0	0	0	0	0	55.1	17.01	110	56	84	157	44	58	0.9	95.75	4	40	1	0	0	0	0	127	59	男	4	14	169	5	149	0	0	0	0	1	1	1	0	0	0	0	0	0	0	0	0
0	13	0	9	9	0	0	0	0	45.03	19.84	106	61	75	229	44	109	0.7	104.95	4	28	0	0	0	0	0	126	60	女	5	9	79	5	195	0	0	0	0	0	1	1	0	0	0	0	0	0	0	0	0
0	43	0	0	0	0	0	0	0	59	28.55	142	79	88	207	58	65	1	82.02	9	39	1	1	1	0	0	171	76	男	5	13	88	6	208	0	0	0	0	0	1	0	0	0	0	0	0	0	0	0	0
0	20	0	0	0	0	0	0	0	69.04	26.99	118	67	91	213	100	49	1.1	68.11	7	18	1	0	0	0	0	141	68	男	5	15	168	6	230	0	0	0	0	0	1	1	0	0	0	0	0	0	0	0	0
0	22	0	0	0	0	0	0	0	57.99	22	123	58	92	183	51	56	0.7	95.82	5	24	0	0	1	0	0	143	66	女	5	15	90	5	177	0	0	1	0	0	1	1	0	0	0	0	0	0	0	0	0
0	21	0	0	0	0	0	0	0	61.92	25.59	168	98	98	214	92	64	0.7	93.21	5	30	0	0	1	0	0	208	93	女	5	8	107	5	240	0	0	0	0	0	1	1	0	0	0	0	0	0	0	0	0
0	92	0	9	9	0	0	0	0	52.03	28.78	106	67	91	181	99	64	0.8	85.02	6	49	0	1	0	0	0	136	68	女	4	11	165	6	187	0	0	0	0	1	1	0	0	0	0	0	0	0	0	0	0
0	29	0	0	0	0	0	0	0	39.99	19.72	96	59	75	217	42	74	0.8	111.75	5	33	1	0	0	0	1	114	60	男	5	17	106	5	108	0	0	0	0	1	1	1	0	0	0	0	0	0	0	0	0
0	12	0	0	0	0	0	0	0	55.07	22.04	126	73	86	242	109	62	0.7	97.8	4	23	0	0	0	0	1	140	62	女	5	19	98	5	222	0	0	0	0	0	1	1	0	0	0	0	0	0	0	0	0
0	13	0	0	0	0	0	0	0	52.05	19.37	91	57	79	257	70	96	0.5	111.59	5	23	0	0	0	0	0	117	67	女	5	11	93	5	188	0	0	0	1	0	1	1	0	0	0	0	0	0	0	0	0
0	26	0	9	9	0	0	0	0	68.97	27.11	120	64	86	213	87	52	1	76.47	10	20	1	1	0	0	0	145	60	男	5	15	114	6	221	0	0	0	0	0	1	0	0	0	0	0	0	0	0	0	0
0	15	0	0	0	0	0	0	0	63.03	20.44	116	66	85	218	62	66	0.7	92.49	4	19	0	0	0	0	1	146	65	女	4	13	107	6	199	0	0	0	0	0	1	1	0	0	0	0	0	0	0	0	0
0	18	0	0	0	0	0	0	0	64.05	22.81	103	66	87	163	69	39	0.9	89.91	6	18	1	0	0	0	0	132	66	男	4	11	86	6	214	0	0	0	0	0	1	1	0	0	0	0	0	0	0	0	0
0	34	0	9	9	0	0	0	0	54.94	23.74	129	77	86	267	155	45	0.9	95.85	6	27	1	0	0	0	0	157	80	男	4	13	89	6	169	0	0	0	0	0	1	1	0	0	0	0	0	0	0	0	0
0	29	0	0	0	0	0	0	0	56.99	29.79	120	76	88	190	106	61	1.1	74.13	7	24	1	1	0	0	1	142	78	男	5	13	68	6	211	0	0	0	0	0	1	0	0	0	0	0	0	0	0	0	0
0	22	0	0	0	0	0	0	0	54.94	25.55	120	69	103	202	70	55	0.6	102.98	5	23	0	0	0	0	0	147	77	女	5	20	95	6	273	0	0	0	0	0	1	1	0	0	0	0	0	0	0	0	0
0	28	0	0	0	0	0	0	0	39.98	27.95	119	82	106	155	118	29	0.8	111.76	7	22	1	1	0	0	0	143	81	男	5	9	127	6	228	0	0	0	0	0	1	0	0	0	0	0	0	0	0	0	0
0	24	0	9	9	0	0	0	0	61	24.61	131	79	94	188	119	52	1.2	64.87	9	14	1	0	0	0	0	151	79	男	4	14	179	6	197	0	0	0	0	0	1	1	0	0	0	0	0	0	0	0	0
0	15	0	0	0	0	0	0	0	52.96	25.63	110	64	89	180	96	52	1	85.57	6	19	1	0	0	0	1	140	67	男	5	15	55	6	198	0	0	0	0	0	1	1	0	0	0	0	0	0	0	0	0
0	16	0	0	0	0	0	0	0	67.93	21.69	151	78	97	172	122	53	0.7	89.35	4	17	0	0	1	1	0	176	67	女	4	7	230	6	309	0	0	1	0	0	0	1	0	0	0	0	0	0	0	0	0
0	18	0	9	9	0	0	0	0	58.98	21.26	132	77	76	222	51	57	1.2	65.8	7	20	1	0	0	0	0	142	79	男	4	14	131	6	182	0	0	0	0	0	1	1	0	0	0	0	0	0	0	0	0
0	21	0	0	0	0	0	0	0	52.02	23.37	106	65	87	217	86	73	1	86.14	6	21	1	0	0	0	0	133	68	男	4	11	159	5	169	0	0	0	0	0	1	1	0	0	0	0	0	0	0	0	0
0	32	0	0	0	0	0	0	0	73.96	23.69	100	57	85	259	85	55	0.7	85.65	5	29	0	0	0	0	1	120	55	女	4	12	102	6	242	0	0	0	0	0	1	1	0	0	0	0	0	0	0	0	0
0	14	0	0	0	0	0	0	0	42.01	22.82	100	61	81	174	38	76	0.7	107.2	5	23	0	0	0	0	0	105	60	女	4	13	81	5	196	0	0	0	0	0	1	1	0	0	0	0	0	0	0	0	0
0	44	0	0	0	0	0	0	0	58	24	122	66	87	226	71	62	0.8	98.47	5	34	1	0	0	0	0	162	82	男	4	10	109	5	199	0	0	0	0	0	1	1	0	0	0	0	0	0	0	0	0
0	17	0	0	0	0	0	0	0	73.97	30.76	116	66	99	151	88	45	0.9	83.86	8	14	1	1	0	0	0	166	76	男	4	11	81	6	282	0	0	0	0	0	1	0	0	0	0	0	0	0	0	0	0
0	19	0	0	0	0	0	0	0	55.04	25.05	142	87	145	211	86	60	1.1	75.15	4	19	1	0	1	1	0	164	83	男	5	17	331	7	262	0	0	0	0	0	0	1	0	0	0	0	0	0	0	0	0
0	17	0	0	0	0	0	0	0	69.1	21.33	97	59	89	247	55	46	0.6	93.24	6	22	0	0	0	0	1	111	57	女	4	17	134	6	226	0	0	0	0	0	1	1	0	0	0	0	0	0	0	0	0
0	23	0	0	0	0	0	0	0	64.09	21.94	156	75	82	215	146	55	0.7	91.8	3	20	0	0	1	0	0	188	81	女	4	12	98	6	194	0	0	0	0	0	1	1	0	0	0	0	0	0	0	0	0
0	49	0	0	0	0	0	0	0	53.97	27.64	108	59	88	206	124	36	0.9	96.51	5	28	1	1	0	0	0	133	53	男	4	14	171	6	189	0	0	0	0	1	1	0	0	0	0	0	0	0	0	0	0
0	21	0	0	0	0	0	0	0	65.02	23.66	106	72	81	244	140	51	0.9	89.3	8	24	1	0	0	0	1	130	75	男	4	9	64	6	220	0	0	0	0	0	1	1	0	0	0	0	0	0	0	0	0
0	33	0	0	0	0	0	0	0	48.97	20.73	93	46	80	199	55	74	0.8	86.87	5	32	0	0	0	0	0	111	51	女	4	12	137	5	140	0	0	0	0	1	1	1	0	0	0	0	0	0	0	0	0
0	48	0	0	0	0	0	0	0	58.02	23.54	113	64	93	196	79	55	0.7	95.8	6	27	0	0	0	0	0	149	67	女	5	11	97	6	150	0	0	0	0	1	1	1	0	0	0	0	0	0	0	0	0
0	16	0	0	0	0	0	0	0	55.01	21.92	120	63	88	264	66	69	0.9	95.81	8	24	1	0	0	0	1	150	67	男	5	14	112	6	186	0	0	0	0	0	1	1	0	0	0	0	0	0	0	0	0
0	23	0	0	0	0	0	0	0	50.02	25.83	103	66	85	210	184	51	1.2	70.08	8	17	1	0	0	0	1	136	73	男	4	15	112	5	198	0	0	0	0	0	1	1	0	0	0	0	0	0	0	0	0
0	13	0	0	0	0	0	0	0	52.05	18.8	104	60	84	197	50	92	0.6	105.1	3	22	0	0	0	0	0	115	66	女	4	13	79	5	190	0	0	0	0	0	1	1	0	0	0	0	0	0	0	0	0
0	25	0	0	0	0	0	0	0	54.95	26.35	90	57	86	259	78	58	0.6	102.98	6	19	0	0	0	0	0	116	54	女	4	10	122	6	187	0	0	0	0	0	1	1	0	0	0	0	0	0	0	0	0
0	26	0	0	0	0	0	0	0	50.99	32.88	112	62	92	161	60	46	0.7	100.65	7	33	0	1	0	0	0	134	65	女	4	11	99	6	277	0	0	0	0	1	1	0	0	0	0	0	0	0	0	0	0
0	24	0	0	0	0	0	0	0	64	23.44	101	64	87	246	69	60	0.8	78.16	5	29	0	0	0	0	0	126	61	女	4	15	111	6	221	0	0	0	0	0	1	1	0	0	0	0	0	0	0	0	0
0	36	0	0	0	0	0	0	0	64.02	23.6	162	92	94	265	128	36	0.8	94.39	6	24	1	0	1	1	0	183	88	男	4	15	258	6	273	0	0	1	0	0	0	1	0	0	0	0	0	0	0	0	0
0	22	0	9	9	0	0	0	0	55.04	24.89	111	67	83	155	55	54	1.1	75.15	7	19	1	0	0	0	0	136	66	男	4	8	89	6	195	0	0	0	0	0	1	1	0	0	0	0	0	0	0	0	0
0	16	0	9	9	0	0	0	0	48	24.49	102	60	88	218	133	39	0.7	102.78	5	18	0	0	0	0	0	104	56	女	4	11	106	5	187	0	0	0	0	1	1	1	0	0	0	0	0	0	0	0	0
0	23	0	0	0	0	0	0	0	50.06	24.57	93	59	82	184	112	31	1	87.33	5	23	1	0	0	0	0	115	59	男	4	17	145	5	184	0	0	0	0	0	1	1	0	0	0	0	0	0	0	0	0
0	14	0	0	0	0	0	0	0	53.05	24.15	113	72	87	232	163	53	0.8	84.41	4	15	0	0	0	0	0	132	67	女	4	12	78	5	195	0	0	0	0	0	1	1	0	0	0	0	0	0	0	0	0
0	25	0	0	0	0	0	0	0	55.09	19.79	126	65	82	168	79	56	0.9	72.17	5	31	0	0	0	0	1	136	62	女	4	11	101	6	172	0	0	0	0	0	1	1	0	0	0	0	0	0	0	0	0
0	17	0	0	0	0	0	0	0	55	19.93	106	71	82	112	45	61	0.7	97.85	4	18	0	0	0	0	0	116	67	女	4	19	115	5	159	0	0	0	0	0	1	1	0	0	0	0	0	0	0	0	0
0	16	0	9	9	0	0	0	0	53.01	22.62	98	57	92	214	115	44	0.8	84.44	6	18	0	0	0	0	0	128	66	女	4	17	111	5	188	0	0	0	0	0	1	1	0	0	0	0	0	0	0	0	0
0	34	0	0	0	0	0	0	0	61.03	25.06	116	64	87	183	85	52	0.7	93.79	5	25	0	0	0	1	0	157	79	女	4	14	203	6	296	0	0	0	0	0	0	1	0	0	0	0	0	0	0	0	0
0	26	0	0	0	0	0	0	0	40.01	24.97	134	70	103	218	75	47	1	93.72	7	19	1	0	0	0	0	148	70	男	4	15	102	6	225	0	0	0	0	0	1	1	0	0	0	0	0	0	0	0	0
0	24	0	0	0	0	0	0	0	56.01	19.96	127	75	83	237	74	73	0.8	82.68	5	31	0	0	0	0	1	145	71	女	5	10	114	6	175	0	0	0	0	0	1	1	0	0	0	0	0	0	0	0	0
0	24	0	0	0	0	0	0	0	66.11	26.76	101	64	87	213	94	47	0.6	95.21	5	24	0	0	1	0	0	132	70	女	4	9	87	6	246	0	0	1	0	0	1	1	0	0	0	0	0	0	0	0	0
0	37	0	0	0	0	0	0	0	55.98	23.81	110	63	84	171	46	57	1.1	74.66	6	36	1	0	0	0	0	133	63	男	4	21	116	6	199	0	0	0	0	1	1	1	0	0	0	0	0	0	0	0	0
0	19	0	0	0	0	0	0	0	53.03	20.71	113	71	82	222	74	64	0.7	99.22	6	29	0	0	0	0	0	130	65	女	5	10	62	6	190	0	0	0	0	0	1	1	0	0	0	0	0	0	0	0	0
0	32	0	0	0	0	0	0	0	60.02	23.69	92	55	93	184	77	50	0.6	99.38	4	22	0	0	0	0	0	110	57	女	4	12	101	5	193	0	0	0	0	1	1	1	0	0	0	0	0	0	0	0	0
0	58	0	0	0	0	0	0	0	53.94	27.98	114	69	89	222	90	45	0.9	96.53	6	38	1	1	0	0	1	146	79	男	4	12	171	6	184	0	0	0	0	0	1	0	0	0	0	0	0	0	0	0	0
0	29	0	0	0	0	0	0	0	47.95	23.81	109	62	76	209	119	33	1.01	87.58	5	29	1	0	0	0	1	131	66	男	5	14	110	5	158	0	0	0	0	1	1	1	0	0	0	0	0	0	0	0	0
0	41	0	0	0	0	0	0	0	56.97	21.63	113	69	96	233	232	33	1	83.2	7	22	1	0	0	1	0	115	58	男	4	15	135	7	245	0	0	0	0	0	0	1	0	0	0	0	0	0	0	0	0
0	12	0	0	0	0	0	0	0	39.08	22.75	106	61	77	189	94	45	0.7	109.43	4	18	0	0	0	0	0	111	62	女	4	10	106	6	204	0	0	0	0	0	1	1	0	0	0	0	0	0	0	0	0
0	16	0	0	0	0	0	0	0	53.97	25.37	120	57	87	199	83	69	0.5	110.1	4	20	0	0	0	0	1	113	66	女	4	13	143	5	211	0	0	0	0	0	1	1	0	0	0	0	0	0	0	0	0
0	49	0	0	0	0	0	0	0	48.98	27.49	101	63	87	150	67	45	0.7	102.08	5	28	0	1	0	0	0	126	71	女	4	19	121	6	186	0	0	0	0	1	1	0	0	0	0	0	0	0	0	0	0
0	28	0	0	0	0	0	0	0	70.99	20.42	127	64	70	143	134	25	0.7	87.46	8	46	0	0	1	0	0	156	61	女	3	13	143	6	335	0	0	1	0	0	1	1	0	0	0	0	0	0	0	0	0
0	18	0	0	0	0	0	0	0	57.96	28.73	105	65	88	188	125	48	0.9	93.84	6	19	1	1	0	0	0	125	67	男	5	14	115	6	227	0	0	0	0	0	1	0	0	0	0	0	0	0	0	0	0
0	23	0	9	9	0	0	0	0	66.06	18.46	146	85	111	218	56	77	1	78.05	5	27	1	0	1	0	0	171	79	男	5	20	89	6	272	0	0	0	0	1	1	1	0	0	0	0	0	0	0	0	0
0	34	0	0	0	0	0	0	0	60.99	23.03	108	69	85	165	163	41	0.9	91.86	7	27	1	0	0	0	0	149	66	男	4	17	116	6	185	0	0	0	0	0	1	1	0	0	0	0	0	0	0	0	0
0	55	0	0	0	0	0	0	0	49.08	22.58	114	64	80	174	69	62	0.5	113.95	4	39	0	0	0	0	0	138	60	女	4	11	75	5	182	0	0	0	0	0	1	1	0	0	0	0	0	0	0	0	0
0	60	0	0	0	0	0	0	0	63.08	23.22	133	76	103	200	108	69	0.6	97.26	5	35	0	0	0	1	0	165	64	女	5	13	239	6	248	0	0	0	0	0	0	1	0	0	0	0	0	0	0	0	0
0	12	0	9	9	0	0	0	0	64.98	20.88	117	76	98	182	64	64	0.7	91.23	7	16	0	0	0	0	0	135	77	女	4	10	156	6	227	0	0	0	0	0	1	1	0	0	0	0	0	0	0	0	0
0	109	0	0	0	0	0	0	0	64.06	23.06	102	62	84	161	74	37	1.1	70.54	7	55	1	0	0	0	0	129	67	男	4	18	90	6	167	0	0	0	0	1	1	1	0	0	0	0	0	0	0	0	0
0	28	0	0	0	0	0	0	0	53.99	23.94	96	49	100	268	242	53	0.7	98.55	5	20	0	0	0	0	0	121	48	女	4	14	143	6	268	0	0	0	0	0	1	1	0	0	0	0	0	0	0	0	0
0	23	0	0	0	0	0	0	0	66.1	22.32	136	79	94	196	130	50	1	78.03	6	29	1	0	1	0	0	157	80	男	5	8	111	6	215	0	0	1	0	0	1	1	0	0	0	0	0	0	0	0	0
0	28	0	0	0	0	0	0	0	55.92	25.4	97	54	88	153	133	48	1.1	74.69	7	27	1	0	0	0	0	113	56	男	4	12	139	6	196	0	0	0	0	0	1	1	0	0	0	0	0	0	0	0	0
0	11	0	0	0	0	0	0	0	55.03	24.97	114	70	76	225	100	48	1	84.33	6	25	1	0	0	0	0	148	69	男	4	12	111	6	290	0	0	0	0	0	1	1	0	0	0	0	0	0	0	0	0
0	10	0	0	0	0	0	0	0	37.01	22.58	114	68	89	132	126	41	0.7	111.03	5	19	0	0	0	0	0	116	61	女	5	11	98	5	188	0	0	0	0	0	1	1	0	0	0	0	0	0	0	0	0
0	25	0	0	0	0	0	0	0	51.03	24.6	98	58	84	174	38	61	1	86.74	7	23	1	0	0	0	1	113	62	男	4	17	45	6	173	0	0	0	0	0	1	1	0	0	0	0	0	0	0	0	0
0	23	0	0	0	0	0	0	0	48.98	18.89	104	67	82	208	82	71	0.6	107.39	4	29	0	0	0	0	0	122	67	女	4	13	125	6	162	0	0	0	0	0	1	1	0	0	0	0	0	0	0	0	0
0	20	0	0	0	0	0	0	0	44.05	24.33	107	65	102	241	161	53	1	91.1	7	20	1	0	0	0	0	131	65	男	5	16	140	6	224	0	0	0	0	0	1	1	0	0	0	0	0	0	0	0	0
0	13	0	0	0	0	0	0	0	46.94	22.44	132	69	95	131	77	38	0.7	103.55	5	15	0	0	0	0	0	136	73	女	4	12	88	5	174	0	0	0	0	0	1	1	0	0	0	0	0	0	0	0	0
0	19	0	0	0	0	0	0	0	62.01	25.6	116	70	99	270	74	54	0.6	98	5	20	0	0	0	0	0	122	67	女	4	8	118	6	222	0	0	0	0	0	1	1	0	0	0	0	0	0	0	0	0
0	18	0	0	0	0	0	0	0	60.96	23.81	130	85	88	170	83	47	1.1	72.09	6	22	1	0	0	0	0	158	86	男	5	14	86	5	214	0	0	0	0	0	1	1	0	0	0	0	0	0	0	0	0
0	81	0	0	0	0	0	0	0	57.9	23.78	115	67	106	172	82	33	0.9	93.88	5	51	1	0	0	1	1	133	70	男	4	9		10	252	0	0	0	0	1	0	1	0	0	0	0	0	0	0	0	0
0	30	0	0	0	0	0	0	0	55.93	21.52	113	69	82	220	60	66	0.6	102.27	5	33	0	0	0	0	0	129	66	女	4	15	159	6	179	0	0	0	0	0	1	1	0	0	0	0	0	0	0	0	0
0	14	0	0	0	0	0	0	0	54.94	23.54	103	56	102	217	142	76	0.7	97.89	5	21	0	0	0	0	0	114	52	女	5	15	87	5	293	0	0	0	0	0	1	1	0	0	0	0	0	0	0	0	0
0	22	0	0	0	0	0	0	0	58.06	21.42	86	50	95	142	73	47	1.1	73.57	7	24	1	0	0	0	0	109	56	男	4	14	64	5	199	0	0	0	0	0	1	1	0	0	0	0	0	0	0	0	0
0	53	0	0	0	0	0	0	0	51.99	22.25	130	76	84	178	57	78	0.9	73.76	5	47	0	0	0	0	0	155	74	女	4	12	73	5	157	0	0	0	0	1	1	1	0	0	0	0	0	0	0	0	0
0	12	0	0	0	0	0	0	0	44.07	21.55	107	71	96	162	147	34	0.9	103.46	7	25	1	0	0	0	0	135	72	男	4	12	119	6	236	0	0	0	0	1	1	1	0	0	0	0	0	0	0	0	0
0	18	0	0	0	0	0	0	0	58.95	23.82	134	86	89	202	83	50	0.9	70.24	6	22	0	0	1	0	0	154	85	女	4	17	92	5	214	0	0	1	0	0	1	1	0	0	0	0	0	0	0	0	0
0	13	0	0	0	0	0	0	0	54.05	20.39	138	86	84	199	127	69	0.7	98.51	5	22	0	0	1	0	0	143	83	女	5	8	134	6	206	0	0	1	0	0	1	1	0	0	0	0	0	0	0	0	0
0	21	0	0	0	0	0	0	0	41.97	29.36	106	65	86	170	162	60	0.8	91.25	9	19	0	1	0	0	0	129	62	女	4	12	101	6	212	0	0	0	0	0	1	0	0	0	0	0	0	0	0	0	0
0	15	0	0	0	0	0	0	0	64.93	20.55	112	68	88	200	86	40	0.6	96.01	5	18	0	0	0	0	0	130	71	女	4	11	136	6	221	0	0	0	0	0	1	1	0	0	0	0	0	0	0	0	0
0	18	0	0	0	0	0	0	0	63.98	21.84	106	69	147	195	112	44	0.7	91.87	5	17	0	0	0	1	0	145	70	女	4	15		8	290	0	0	0	0	0	0	1	0	0	0	0	0	0	0	0	0
0	16	0	0	0	0	0	0	0	76.08	23.24	177	84	70	173	53	55	0.8	71.8	6	24	0	0	1	0	0	171	69	女	4	16	163	6	290	0	0	1	0	0	1	1	0	0	0	0	0	0	0	0	0
0	16	0	0	0	0	0	0	0	58.09	22.9	121	73	93	219	69	51	0.8	81.48	5	18	0	0	0	0	0	144	75	女	4	23	93	6	218	0	0	0	0	0	1	1	0	0	0	0	0	0	0	0	0
0	17	0	9	9	0	0	0	0	47	22.18	91	51	85	159	63	57	0.7	103.51	4	22	0	0	0	0	0	108	48	女	4	13	72	6	184	0	0	0	0	0	1	1	0	0	0	0	0	0	0	0	0
[truncated: 9,494 more rows]
[truncated: 17 more columns]
